# Supplementary material for: Primary health care and social isolation against COVID-19 in Northeastern Brazil: Ecological time-series study
Source: PLoS One. 2021 May 13;16(5):e0250493. doi: 10.1371/journal.pone.0250493 (PMC8118249; doi:10.1371/journal.pone.0250493)
Supplement: S1 File — (XLS) [file pone.0250493.s001.xls]

## Sheet: Banco_Capitais_NE
Capital	Epidemiological Week	Date	Population	Covid cases	New cases covid	Deaths cases	New cases of deaths	Distance	Direct flights	Family health strategy coverage	Primary health care coverage	INC_Cases	INC_Deaths	Stratum Family health strategy coverage	Relationship between family health strategy and primary health care	GDP per capita	Demographic density	Occupation people	GINI	GDP	Hospital beds	Ratio_Hospital beds_Pop	Ratio_Hospital beds_Pop_cat	Percentage of isolation	Note_PMAQ	Note_PMAQ_cat	Lethality	Mask_Time	Closing_Time_Schools
Aracaju	20	2020-05-16	657013	2032	170	20	1	2163	2	70.36	75.54	309.279	3.04408	3	93.1427	25185.5	3140.65	35.8	0.47	0.77	2382	3.6255	2	45.8	2.27	2	0.00984252	33	4
Aracaju	20	2020-05-15	657013	1862	144	19	1	2163	2	70.36	75.54	283.404	2.89188	3	93.1427	25185.5	3140.65	35.8	0.47	0.77	2382	3.6255	2	42.5	2.27	2	0.0102041	33	4
Aracaju	20	2020-05-14	657013	1718	154	18	3	2163	2	70.36	75.54	261.486	2.73967	3	93.1427	25185.5	3140.65	35.8	0.47	0.77	2382	3.6255	2	43	2.27	2	0.0104773	33	4
Aracaju	20	2020-05-13	657013	1564	151	15	2	2163	2	70.36	75.54	238.047	2.28306	3	93.1427	25185.5	3140.65	35.8	0.47	0.77	2382	3.6255	2	43.4	2.27	2	0.00959079	33	4
Aracaju	20	2020-05-12	657013	1413	161	13	0	2163	2	70.36	75.54	215.064	1.97865	3	93.1427	25185.5	3140.65	35.8	0.47	0.77	2382	3.6255	2	43.7	2.27	2	0.00920028	33	4
Aracaju	20	2020-05-11	657013	1252	15	13	0	2163	2	70.36	75.54	190.559	1.97865	3	93.1427	25185.5	3140.65	35.8	0.47	0.77	2382	3.6255	2	43.3	2.27	2	0.0103834	33	4
Aracaju	20	2020-05-10	657013	1237	125	13	0	2163	2	70.36	75.54	188.276	1.97865	3	93.1427	25185.5	3140.65	35.8	0.47	0.77	2382	3.6255	2	47	2.27	2	0.0105093	33	4
Aracaju	19	2020-05-09	657013	1112	102	13	2	2163	2	70.36	75.54	169.251	1.97865	3	93.1427	25185.5	3140.65	35.8	0.47	0.77	2382	3.6255	2	43.1	2.27	2	0.0116906	33	4
Aracaju	19	2020-05-08	657013	1010	178	11	1	2163	2	70.36	75.54	153.726	1.67424	3	93.1427	25185.5	3140.65	35.8	0.47	0.77	2382	3.6255	2	40.8	2.27	2	0.0108911	33	4
Aracaju	19	2020-05-07	657013	832	162	10	0	2163	2	70.36	75.54	126.634	1.52204	3	93.1427	25185.5	3140.65	35.8	0.47	0.77	2382	3.6255	2	43.3	2.27	2	0.0120192	33	4
Aracaju	19	2020-05-06	657013	670	71	10	2	2163	2	70.36	75.54	101.977	1.52204	3	93.1427	25185.5	3140.65	35.8	0.47	0.77	2382	3.6255	2	42.8	2.27	2	0.0149254	33	4
Aracaju	19	2020-05-05	657013	599	96	8	0	2163	2	70.36	75.54	91.1702	1.21763	3	93.1427	25185.5	3140.65	35.8	0.47	0.77	2382	3.6255	2	42.3	2.27	2	0.0133556	33	4
Aracaju	19	2020-05-04	657013	503	36	8	1	2163	2	70.36	75.54	76.5586	1.21763	3	93.1427	25185.5	3140.65	35.8	0.47	0.77	2382	3.6255	2	43.1	2.27	2	0.0159046	33	4
Aracaju	19	2020-05-03	657013	467	81	7	0	2163	2	70.36	75.54	71.0793	1.06543	3	93.1427	25185.5	3140.65	35.8	0.47	0.77	2382	3.6255	2	50	2.27	2	0.0149893	33	4
Aracaju	18	2020-05-02	657013	386	47	7	0	2163	2	70.36	75.54	58.7507	1.06543	3	93.1427	25185.5	3140.65	35.8	0.47	0.77	2382	3.6255	2	44	2.27	2	0.0181347	33	4
Aracaju	18	2020-05-01	657013	339	42	7	0	2163	2	70.36	75.54	51.5972	1.06543	3	93.1427	25185.5	3140.65	35.8	0.47	0.77	2382	3.6255	2	49.7	2.27	2	0.020649	33	4
Aracaju	18	2020-04-30	657013	297	77	7	0	2163	2	70.36	75.54	45.2046	1.06543	3	93.1427	25185.5	3140.65	35.8	0.47	0.77	2382	3.6255	2	41.2	2.27	2	0.023569	33	4
Aracaju	18	2020-04-29	657013	220	31	7	0	2163	2	70.36	75.54	33.4849	1.06543	3	93.1427	25185.5	3140.65	35.8	0.47	0.77	2382	3.6255	2	42.3	2.27	2	0.0318182	33	4
Aracaju	18	2020-04-28	657013	189	61	7	1	2163	2	70.36	75.54	28.7666	1.06543	3	93.1427	25185.5	3140.65	35.8	0.47	0.77	2382	3.6255	2	43.4	2.27	2	0.037037	33	4
Aracaju	18	2020-04-27	657013	128	28	6	0	2163	2	70.36	75.54	19.4821	0.913224	3	93.1427	25185.5	3140.65	35.8	0.47	0.77	2382	3.6255	2	44.1	2.27	2	0.046875	33	4
Aracaju	18	2020-04-26	657013	100	2	6	0	2163	2	70.36	75.54	15.2204	0.913224	3	93.1427	25185.5	3140.65	35.8	0.47	0.77	2382	3.6255	2	53.1	2.27	2	0.06	33	4
Aracaju	17	2020-04-25	657013	98	4	6	1	2163	2	70.36	75.54	14.916	0.913224	3	93.1427	25185.5	3140.65	35.8	0.47	0.77	2382	3.6255	2	46	2.27	2	0.0612245	33	4
Aracaju	17	2020-04-24	657013	94	18	5	0	2163	2	70.36	75.54	14.3072	0.76102	3	93.1427	25185.5	3140.65	35.8	0.47	0.77	2382	3.6255	2	42.3	2.27	2	0.0531915	33	4
Aracaju	17	2020-04-23	657013	76	2	5	0	2163	2	70.36	75.54	11.5675	0.76102	3	93.1427	25185.5	3140.65	35.8	0.47	0.77	2382	3.6255	2	44.2	2.27	2	0.0657895	33	4
Aracaju	17	2020-04-22	657013	74	14	5	1	2163	2	70.36	75.54	11.2631	0.76102	3	93.1427	25185.5	3140.65	35.8	0.47	0.77	2382	3.6255	2	43.2	2.27	2	0.0675676	33	4
Aracaju	17	2020-04-21	657013	60	1	4	0	2163	2	70.36	75.54	9.13224	0.608816	3	93.1427	25185.5	3140.65	35.8	0.47	0.77	2382	3.6255	2	52.3	2.27	2	0.0666667	33	4
Aracaju	17	2020-04-20	657013	59	3	4	0	2163	2	70.36	75.54	8.98004	0.608816	3	93.1427	25185.5	3140.65	35.8	0.47	0.77	2382	3.6255	2	45.4	2.27	2	0.0677966	33	4
Aracaju	17	2020-04-19	657013	56	4	4	0	2163	2	70.36	75.54	8.52342	0.608816	3	93.1427	25185.5	3140.65	35.8	0.47	0.77	2382	3.6255	2	54.6	2.27	2	0.0714286	33	4
Aracaju	16	2020-04-18	657013	52	12	4	0	2163	2	70.36	75.54	7.91461	0.608816	3	93.1427	25185.5	3140.65	35.8	0.47	0.77	2382	3.6255	2	46.6	2.27	2	0.0769231	33	4
Aracaju	16	2020-04-17	657013	40	3	4	0	2163	2	70.36	75.54	6.08816	0.608816	3	93.1427	25185.5	3140.65	35.8	0.47	0.77	2382	3.6255	2	43	2.27	2	0.1	33	4
Aracaju	16	2020-04-16	657013	37	0	4	0	2163	2	70.36	75.54	5.63155	0.608816	3	93.1427	25185.5	3140.65	35.8	0.47	0.77	2382	3.6255	2	42.8	2.27	2	0.108108	33	4
Aracaju	16	2020-04-15	657013	37	1	4	0	2163	2	70.36	75.54	5.63155	0.608816	3	93.1427	25185.5	3140.65	35.8	0.47	0.77	2382	3.6255	2	45.7	2.27	2	0.108108	33	4
Aracaju	16	2020-04-14	657013	36	1	4	0	2163	2	70.36	75.54	5.47934	0.608816	3	93.1427	25185.5	3140.65	35.8	0.47	0.77	2382	3.6255	2	46	2.27	2	0.111111	33	4
Aracaju	16	2020-04-13	657013	35	0	4	0	2163	2	70.36	75.54	5.32714	0.608816	3	93.1427	25185.5	3140.65	35.8	0.47	0.77	2382	3.6255	2	46.1	2.27	2	0.114286	33	4
Aracaju	16	2020-04-12	657013	35	2	4	0	2163	2	70.36	75.54	5.32714	0.608816	3	93.1427	25185.5	3140.65	35.8	0.47	0.77	2382	3.6255	2	54	2.27	2	0.114286	33	4
Aracaju	15	2020-04-11	657013	33	0	4	0	2163	2	70.36	75.54	5.02273	0.608816	3	93.1427	25185.5	3140.65	35.8	0.47	0.77	2382	3.6255	2	48	2.27	2	0.121212	33	4
Aracaju	15	2020-04-10	657013	33	1	4	0	2163	2	70.36	75.54	5.02273	0.608816	3	93.1427	25185.5	3140.65	35.8	0.47	0.77	2382	3.6255	2	54.1	2.27	2	0.121212	33	4
Aracaju	15	2020-04-09	657013	32	2	4	0	2163	2	70.36	75.54	4.87053	0.608816	3	93.1427	25185.5	3140.65	35.8	0.47	0.77	2382	3.6255	2	44.3	2.27	2	0.125	33	4
Aracaju	15	2020-04-08	657013	30	0	4	0	2163	2	70.36	75.54	4.56612	0.608816	3	93.1427	25185.5	3140.65	35.8	0.47	0.77	2382	3.6255	2	45	2.27	2	0.133333	33	4
Aracaju	15	2020-04-07	657013	30	3	4	0	2163	2	70.36	75.54	4.56612	0.608816	3	93.1427	25185.5	3140.65	35.8	0.47	0.77	2382	3.6255	2	45.8	2.27	2	0.133333	33	4
Aracaju	15	2020-04-06	657013	27	0	4	1	2163	2	70.36	75.54	4.10951	0.608816	3	93.1427	25185.5	3140.65	35.8	0.47	0.77	2382	3.6255	2	47.4	2.27	2	0.148148	33	4
Aracaju	15	2020-04-05	657013	27	4	3	1	2163	2	70.36	75.54	4.10951	0.456612	3	93.1427	25185.5	3140.65	35.8	0.47	0.77	2382	3.6255	2	56.8	2.27	2	0.111111	33	4
Aracaju	14	2020-04-04	657013	23	2	2	0	2163	2	70.36	75.54	3.50069	0.304408	3	93.1427	25185.5	3140.65	35.8	0.47	0.77	2382	3.6255	2	50.1	2.27	2	0.0869565	33	4
Aracaju	14	2020-04-03	657013	21	1	2	0	2163	2	70.36	75.54	3.19628	0.304408	3	93.1427	25185.5	3140.65	35.8	0.47	0.77	2382	3.6255	2	47.4	2.27	2	0.0952381	33	4
Aracaju	14	2020-04-02	657013	20	3	2	2	2163	2	70.36	75.54	3.04408	0.304408	3	93.1427	25185.5	3140.65	35.8	0.47	0.77	2382	3.6255	2	48.5	2.27	2	0.1	33	4
Aracaju	14	2020-04-01	657013	17	1	0	0	2163	2	70.36	75.54	2.58747	0	3	93.1427	25185.5	3140.65	35.8	0.47	0.77	2382	3.6255	2	46	2.27	2	0	33	4
Aracaju	14	2020-03-31	657013	16	3	0	0	2163	2	70.36	75.54	2.43526	0	3	93.1427	25185.5	3140.65	35.8	0.47	0.77	2382	3.6255	2	48.5	2.27	2	0	33	4
Aracaju	14	2020-03-30	657013	13	0	0	0	2163	2	70.36	75.54	1.97865	0	3	93.1427	25185.5	3140.65	35.8	0.47	0.77	2382	3.6255	2	49.2	2.27	2	0	33	4
Aracaju	14	2020-03-29	657013	13	0	0	0	2163	2	70.36	75.54	1.97865	0	3	93.1427	25185.5	3140.65	35.8	0.47	0.77	2382	3.6255	2	59.9	2.27	2	0	33	4
Aracaju	13	2020-03-28	657013	13	13	0	0	2163	2	70.36	75.54	1.97865	0	3	93.1427	25185.5	3140.65	35.8	0.47	0.77	2382	3.6255	2	53.9	2.27	2	0	33	4
Fortaleza	20	2020-05-16	2669342	15162	903	1163	75	2930	3	49.89	61.36	568.005	43.5688	2	81.307	23436.7	7786.44	32	0.51	0.754	8710	3.26298	2	52.7	1.25	1	0.0767049	33	3
Fortaleza	20	2020-05-15	2669342	14259	482	1088	49	2930	3	49.89	61.36	534.177	40.7591	2	81.307	23436.7	7786.44	32	0.51	0.754	8710	3.26298	2	50.2	1.25	1	0.0763027	33	3
Fortaleza	20	2020-05-14	2669342	13777	740	1039	17	2930	3	49.89	61.36	516.12	38.9235	2	81.307	23436.7	7786.44	32	0.51	0.754	8710	3.26298	2	50.2	1.25	1	0.0754155	33	3
Fortaleza	20	2020-05-13	2669342	13037	553	1022	72	2930	3	49.89	61.36	488.398	38.2866	2	81.307	23436.7	7786.44	32	0.51	0.754	8710	3.26298	2	50.9	1.25	1	0.0783923	33	3
Fortaleza	20	2020-05-12	2669342	12484	549	950	57	2930	3	49.89	61.36	467.681	35.5893	2	81.307	23436.7	7786.44	32	0.51	0.754	8710	3.26298	2	50.7	1.25	1	0.0760974	33	3
Fortaleza	20	2020-05-11	2669342	11935	379	893	53	2930	3	49.89	61.36	447.114	33.4539	2	81.307	23436.7	7786.44	32	0.51	0.754	8710	3.26298	2	50.3	1.25	1	0.074822	33	3
Fortaleza	20	2020-05-10	2669342	11556	561	840	31	2930	3	49.89	61.36	432.916	31.4684	2	81.307	23436.7	7786.44	32	0.51	0.754	8710	3.26298	2	53.6	1.25	1	0.0726895	33	3
Fortaleza	19	2020-05-09	2669342	10995	647	809	68	2930	3	49.89	61.36	411.899	30.3071	2	81.307	23436.7	7786.44	32	0.51	0.754	8710	3.26298	2	50.8	1.25	1	0.0735789	33	3
Fortaleza	19	2020-05-08	2669342	10348	679	741	47	2930	3	49.89	61.36	387.661	27.7597	2	81.307	23436.7	7786.44	32	0.51	0.754	8710	3.26298	2	48.5	1.25	1	0.071608	33	3
Fortaleza	19	2020-05-07	2669342	9669	608	694	43	2930	3	49.89	61.36	362.224	25.9989	2	81.307	23436.7	7786.44	32	0.51	0.754	8710	3.26298	2	47.7	1.25	1	0.0717758	33	3
Fortaleza	19	2020-05-06	2669342	9061	552	651	43	2930	3	49.89	61.36	339.447	24.388	2	81.307	23436.7	7786.44	32	0.51	0.754	8710	3.26298	2	48	1.25	1	0.0718464	33	3
Fortaleza	19	2020-05-05	2669342	8509	311	608	55	2930	3	49.89	61.36	318.768	22.7771	2	81.307	23436.7	7786.44	32	0.51	0.754	8710	3.26298	2	46.5	1.25	1	0.0714538	33	3
Fortaleza	19	2020-05-04	2669342	8198	1781	553	25	2930	3	49.89	61.36	307.117	20.7167	2	81.307	23436.7	7786.44	32	0.51	0.754	8710	3.26298	2	46.8	1.25	1	0.0674555	33	3
Fortaleza	19	2020-05-03	2669342	6417	64	528	30	2930	3	49.89	61.36	240.396	19.7802	2	81.307	23436.7	7786.44	32	0.51	0.754	8710	3.26298	2	50.7	1.25	1	0.0822814	33	3
Fortaleza	18	2020-05-02	2669342	6353	270	498	95	2930	3	49.89	61.36	237.999	18.6563	2	81.307	23436.7	7786.44	32	0.51	0.754	8710	3.26298	2	45.6	1.25	1	0.0783882	33	3
Fortaleza	18	2020-05-01	2669342	6083	208	403	30	2930	3	49.89	61.36	227.884	15.0974	2	81.307	23436.7	7786.44	32	0.51	0.754	8710	3.26298	2	49.8	1.25	1	0.0662502	33	3
Fortaleza	18	2020-04-30	2669342	5875	163	373	24	2930	3	49.89	61.36	220.092	13.9735	2	81.307	23436.7	7786.44	32	0.51	0.754	8710	3.26298	2	44.6	1.25	1	0.0634894	33	3
Fortaleza	18	2020-04-29	2669342	5712	231	349	20	2930	3	49.89	61.36	213.985	13.0744	2	81.307	23436.7	7786.44	32	0.51	0.754	8710	3.26298	2	44.8	1.25	1	0.0610994	33	3
Fortaleza	18	2020-04-28	2669342	5481	201	329	19	2930	3	49.89	61.36	205.332	12.3251	2	81.307	23436.7	7786.44	32	0.51	0.754	8710	3.26298	2	46.4	1.25	1	0.0600255	33	3
Fortaleza	18	2020-04-27	2669342	5280	428	310	25	2930	3	49.89	61.36	197.802	11.6133	2	81.307	23436.7	7786.44	32	0.51	0.754	8710	3.26298	2	47.5	1.25	1	0.0587121	33	3
Fortaleza	18	2020-04-26	2669342	4852	311	285	26	2930	3	49.89	61.36	181.768	10.6768	2	81.307	23436.7	7786.44	32	0.51	0.754	8710	3.26298	2	54.3	1.25	1	0.0587387	33	3
Fortaleza	17	2020-04-25	2669342	4541	478	259	31	2930	3	49.89	61.36	170.117	9.70277	2	81.307	23436.7	7786.44	32	0.51	0.754	8710	3.26298	2	48.6	1.25	1	0.0570359	33	3
Fortaleza	17	2020-04-24	2669342	4063	272	228	16	2930	3	49.89	61.36	152.21	8.54143	2	81.307	23436.7	7786.44	32	0.51	0.754	8710	3.26298	2	45.7	1.25	1	0.0561162	33	3
Fortaleza	17	2020-04-23	2669342	3791	488	212	23	2930	3	49.89	61.36	142.02	7.94203	2	81.307	23436.7	7786.44	32	0.51	0.754	8710	3.26298	2	46.7	1.25	1	0.0559219	33	3
Fortaleza	17	2020-04-22	2669342	3303	285	189	11	2930	3	49.89	61.36	123.738	7.0804	2	81.307	23436.7	7786.44	32	0.51	0.754	8710	3.26298	2	47.1	1.25	1	0.0572207	33	3
Fortaleza	17	2020-04-21	2669342	3018	178	178	14	2930	3	49.89	61.36	113.062	6.66831	2	81.307	23436.7	7786.44	32	0.51	0.754	8710	3.26298	2	54.7	1.25	1	0.0589795	33	3
Fortaleza	17	2020-04-20	2669342	2840	152	164	16	2930	3	49.89	61.36	106.393	6.14384	2	81.307	23436.7	7786.44	32	0.51	0.754	8710	3.26298	2	47.4	1.25	1	0.0577465	33	3
Fortaleza	17	2020-04-19	2669342	2688	126	148	7	2930	3	49.89	61.36	100.699	5.54444	2	81.307	23436.7	7786.44	32	0.51	0.754	8710	3.26298	2	55.2	1.25	1	0.0550595	33	3
Fortaleza	16	2020-04-18	2669342	2562	299	141	28	2930	3	49.89	61.36	95.9787	5.2822	2	81.307	23436.7	7786.44	32	0.51	0.754	8710	3.26298	2	48	1.25	1	0.0550351	33	3
Fortaleza	16	2020-04-17	2669342	2263	222	113	18	2930	3	49.89	61.36	84.7774	4.23325	2	81.307	23436.7	7786.44	32	0.51	0.754	8710	3.26298	2	46	1.25	1	0.0499337	33	3
Fortaleza	16	2020-04-16	2669342	2041	95	95	2	2930	3	49.89	61.36	76.4608	3.55893	2	81.307	23436.7	7786.44	32	0.51	0.754	8710	3.26298	2	44.9	1.25	1	0.0465458	33	3
Fortaleza	16	2020-04-15	2669342	1946	152	93	7	2930	3	49.89	61.36	72.9019	3.484	2	81.307	23436.7	7786.44	32	0.51	0.754	8710	3.26298	2	49.1	1.25	1	0.0477903	33	3
Fortaleza	16	2020-04-14	2669342	1794	108	86	8	2930	3	49.89	61.36	67.2076	3.22177	2	81.307	23436.7	7786.44	32	0.51	0.754	8710	3.26298	2	48.1	1.25	1	0.0479376	33	3
Fortaleza	16	2020-04-13	2669342	1686	157	78	19	2930	3	49.89	61.36	63.1616	2.92207	2	81.307	23436.7	7786.44	32	0.51	0.754	8710	3.26298	2	48.8	1.25	1	0.0462633	33	3
Fortaleza	16	2020-04-12	2669342	1529	72	59	1	2930	3	49.89	61.36	57.28	2.21028	2	81.307	23436.7	7786.44	32	0.51	0.754	8710	3.26298	2	55.7	1.25	1	0.0385873	33	3
Fortaleza	15	2020-04-11	2669342	1457	91	58	5	2930	3	49.89	61.36	54.5827	2.17282	2	81.307	23436.7	7786.44	32	0.51	0.754	8710	3.26298	2	50	1.25	1	0.0398078	33	3
Fortaleza	15	2020-04-10	2669342	1366	83	53	8	2930	3	49.89	61.36	51.1737	1.98551	2	81.307	23436.7	7786.44	32	0.51	0.754	8710	3.26298	2	54.5	1.25	1	0.0387994	33	3
Fortaleza	15	2020-04-09	2669342	1283	70	45	4	2930	3	49.89	61.36	48.0643	1.68581	2	81.307	23436.7	7786.44	32	0.51	0.754	8710	3.26298	2	47.3	1.25	1	0.035074	33	3
Fortaleza	15	2020-04-08	2669342	1213	160	41	11	2930	3	49.89	61.36	45.4419	1.53596	2	81.307	23436.7	7786.44	32	0.51	0.754	8710	3.26298	2	47	1.25	1	0.0338005	33	3
Fortaleza	15	2020-04-07	2669342	1053	128	30	6	2930	3	49.89	61.36	39.4479	1.12387	2	81.307	23436.7	7786.44	32	0.51	0.754	8710	3.26298	2	48.4	1.25	1	0.02849	33	3
Fortaleza	15	2020-04-06	2669342	925	181	24	4	2930	3	49.89	61.36	34.6527	0.899098	2	81.307	23436.7	7786.44	32	0.51	0.754	8710	3.26298	2	49	1.25	1	0.0259459	33	3
Fortaleza	15	2020-04-05	2669342	744	64	20	3	2930	3	49.89	61.36	27.872	0.749248	2	81.307	23436.7	7786.44	32	0.51	0.754	8710	3.26298	2	57.2	1.25	1	0.0268817	33	3
Fortaleza	14	2020-04-04	2669342	680	80	17	0	2930	3	49.89	61.36	25.4744	0.636861	2	81.307	23436.7	7786.44	32	0.51	0.754	8710	3.26298	2	51.6	1.25	1	0.025	33	3
Fortaleza	14	2020-04-03	2669342	600	93	17	1	2930	3	49.89	61.36	22.4774	0.636861	2	81.307	23436.7	7786.44	32	0.51	0.754	8710	3.26298	2	49.3	1.25	1	0.0283333	33	3
Fortaleza	14	2020-04-02	2669342	507	94	16	10	2930	3	49.89	61.36	18.9934	0.599399	2	81.307	23436.7	7786.44	32	0.51	0.754	8710	3.26298	2	50.3	1.25	1	0.0315582	33	3
Fortaleza	14	2020-04-01	2669342	413	42	6	0	2930	3	49.89	61.36	15.472	0.224774	2	81.307	23436.7	7786.44	32	0.51	0.754	8710	3.26298	2	47.5	1.25	1	0.0145278	33	3
Fortaleza	14	2020-03-31	2669342	371	18	6	1	2930	3	49.89	61.36	13.8986	0.224774	2	81.307	23436.7	7786.44	32	0.51	0.754	8710	3.26298	2	51.2	1.25	1	0.0161725	33	3
Fortaleza	14	2020-03-30	2669342	353	15	5	0	2930	3	49.89	61.36	13.2242	0.187312	2	81.307	23436.7	7786.44	32	0.51	0.754	8710	3.26298	2	51.3	1.25	1	0.0141643	33	3
Fortaleza	14	2020-03-29	2669342	338	34	5	1	2930	3	49.89	61.36	12.6623	0.187312	2	81.307	23436.7	7786.44	32	0.51	0.754	8710	3.26298	2	59.3	1.25	1	0.0147929	33	3
Fortaleza	13	2020-03-28	2669342	304	304	4	4	2930	3	49.89	61.36	11.3886	0.14985	2	81.307	23436.7	7786.44	32	0.51	0.754	8710	3.26298	2	55.1	1.25	1	0.0131579	33	3
João Pessoa	20	2020-05-16	809015	1540	62	72	4	2765	2	86.57	96.34	190.355	8.89971	3	89.8588	24319.8	3421.28	36.1	0.5	0.763	2922	3.6118	2	45.9	2.53	2	0.0467532	55	0
João Pessoa	20	2020-05-15	809015	1478	27	68	4	2765	2	86.57	96.34	182.691	8.40528	3	89.8588	24319.8	3421.28	36.1	0.5	0.763	2922	3.6118	2	47.6	2.53	2	0.0460081	55	0
João Pessoa	20	2020-05-14	809015	1451	83	64	1	2765	2	86.57	96.34	179.354	7.91085	3	89.8588	24319.8	3421.28	36.1	0.5	0.763	2922	3.6118	2	45.9	2.53	2	0.0441075	55	0
João Pessoa	20	2020-05-13	809015	1368	52	63	1	2765	2	86.57	96.34	169.095	7.78725	3	89.8588	24319.8	3421.28	36.1	0.5	0.763	2922	3.6118	2	45.1	2.53	2	0.0460526	55	0
João Pessoa	20	2020-05-12	809015	1316	86	62	3	2765	2	86.57	96.34	162.667	7.66364	3	89.8588	24319.8	3421.28	36.1	0.5	0.763	2922	3.6118	2	45.5	2.53	2	0.0471125	55	0
João Pessoa	20	2020-05-11	809015	1230	51	59	1	2765	2	86.57	96.34	152.037	7.29282	3	89.8588	24319.8	3421.28	36.1	0.5	0.763	2922	3.6118	2	44.4	2.53	2	0.0479675	55	0
João Pessoa	20	2020-05-10	809015	1179	65	58	4	2765	2	86.57	96.34	145.733	7.16921	3	89.8588	24319.8	3421.28	36.1	0.5	0.763	2922	3.6118	2	44.6	2.53	2	0.0491942	55	0
João Pessoa	19	2020-05-09	809015	1114	52	54	2	2765	2	86.57	96.34	137.698	6.67478	3	89.8588	24319.8	3421.28	36.1	0.5	0.763	2922	3.6118	2	41.7	2.53	2	0.048474	55	0
João Pessoa	19	2020-05-08	809015	1062	155	52	5	2765	2	86.57	96.34	131.271	6.42757	3	89.8588	24319.8	3421.28	36.1	0.5	0.763	2922	3.6118	2	40.3	2.53	2	0.0489642	55	0
João Pessoa	19	2020-05-07	809015	907	42	47	3	2765	2	86.57	96.34	112.112	5.80953	3	89.8588	24319.8	3421.28	36.1	0.5	0.763	2922	3.6118	2	43.5	2.53	2	0.0518192	55	0
João Pessoa	19	2020-05-06	809015	865	63	44	4	2765	2	86.57	96.34	106.92	5.43871	3	89.8588	24319.8	3421.28	36.1	0.5	0.763	2922	3.6118	2	43.3	2.53	2	0.0508671	55	0
João Pessoa	19	2020-05-05	809015	802	91	40	1	2765	2	86.57	96.34	99.1329	4.94428	3	89.8588	24319.8	3421.28	36.1	0.5	0.763	2922	3.6118	2	43	2.53	2	0.0498753	55	0
João Pessoa	19	2020-05-04	809015	711	10	39	2	2765	2	86.57	96.34	87.8846	4.82068	3	89.8588	24319.8	3421.28	36.1	0.5	0.763	2922	3.6118	2	42.4	2.53	2	0.0548523	55	0
João Pessoa	19	2020-05-03	809015	701	87	37	1	2765	2	86.57	96.34	86.6486	4.57346	3	89.8588	24319.8	3421.28	36.1	0.5	0.763	2922	3.6118	2	46	2.53	2	0.0527817	55	0
João Pessoa	18	2020-05-02	809015	614	51	36	3	2765	2	86.57	96.34	75.8948	4.44986	3	89.8588	24319.8	3421.28	36.1	0.5	0.763	2922	3.6118	2	40	2.53	2	0.0586319	55	0
João Pessoa	18	2020-05-01	809015	563	64	33	1	2765	2	86.57	96.34	69.5908	4.07903	3	89.8588	24319.8	3421.28	36.1	0.5	0.763	2922	3.6118	2	44.9	2.53	2	0.0586146	55	0
João Pessoa	18	2020-04-30	809015	499	63	32	3	2765	2	86.57	96.34	61.6799	3.95543	3	89.8588	24319.8	3421.28	36.1	0.5	0.763	2922	3.6118	2	40.9	2.53	2	0.0641283	55	0
João Pessoa	18	2020-04-29	809015	436	26	29	1	2765	2	86.57	96.34	53.8927	3.58461	3	89.8588	24319.8	3421.28	36.1	0.5	0.763	2922	3.6118	2	40.9	2.53	2	0.0665138	55	0
João Pessoa	18	2020-04-28	809015	410	61	28	0	2765	2	86.57	96.34	50.6789	3.461	3	89.8588	24319.8	3421.28	36.1	0.5	0.763	2922	3.6118	2	42	2.53	2	0.0682927	55	0
João Pessoa	18	2020-04-27	809015	349	36	28	0	2765	2	86.57	96.34	43.1389	3.461	3	89.8588	24319.8	3421.28	36.1	0.5	0.763	2922	3.6118	2	44.6	2.53	2	0.0802292	55	0
João Pessoa	18	2020-04-26	809015	313	27	28	0	2765	2	86.57	96.34	38.689	3.461	3	89.8588	24319.8	3421.28	36.1	0.5	0.763	2922	3.6118	2	48.7	2.53	2	0.0894569	55	0
João Pessoa	17	2020-04-25	809015	286	32	28	0	2765	2	86.57	96.34	35.3516	3.461	3	89.8588	24319.8	3421.28	36.1	0.5	0.763	2922	3.6118	2	42.6	2.53	2	0.0979021	55	0
João Pessoa	17	2020-04-24	809015	254	24	28	3	2765	2	86.57	96.34	31.3962	3.461	3	89.8588	24319.8	3421.28	36.1	0.5	0.763	2922	3.6118	2	40.4	2.53	2	0.110236	55	0
João Pessoa	17	2020-04-23	809015	230	25	25	0	2765	2	86.57	96.34	28.4296	3.09018	3	89.8588	24319.8	3421.28	36.1	0.5	0.763	2922	3.6118	2	41.6	2.53	2	0.108696	55	0
João Pessoa	17	2020-04-22	809015	205	20	25	5	2765	2	86.57	96.34	25.3395	3.09018	3	89.8588	24319.8	3421.28	36.1	0.5	0.763	2922	3.6118	2	42.6	2.53	2	0.121951	55	0
João Pessoa	17	2020-04-21	809015	185	13	20	1	2765	2	86.57	96.34	22.8673	2.47214	3	89.8588	24319.8	3421.28	36.1	0.5	0.763	2922	3.6118	2	51.2	2.53	2	0.108108	55	0
João Pessoa	17	2020-04-20	809015	172	9	19	2	2765	2	86.57	96.34	21.2604	2.34853	3	89.8588	24319.8	3421.28	36.1	0.5	0.763	2922	3.6118	2	43.3	2.53	2	0.110465	55	0
João Pessoa	17	2020-04-19	809015	163	15	17	0	2765	2	86.57	96.34	20.148	2.10132	3	89.8588	24319.8	3421.28	36.1	0.5	0.763	2922	3.6118	2	51	2.53	2	0.104294	55	0
João Pessoa	16	2020-04-18	809015	148	6	17	1	2765	2	86.57	96.34	18.2939	2.10132	3	89.8588	24319.8	3421.28	36.1	0.5	0.763	2922	3.6118	2	42.3	2.53	2	0.114865	55	0
João Pessoa	16	2020-04-17	809015	142	18	16	0	2765	2	86.57	96.34	17.5522	1.97771	3	89.8588	24319.8	3421.28	36.1	0.5	0.763	2922	3.6118	2	40.4	2.53	2	0.112676	55	0
João Pessoa	16	2020-04-16	809015	124	9	16	2	2765	2	86.57	96.34	15.3273	1.97771	3	89.8588	24319.8	3421.28	36.1	0.5	0.763	2922	3.6118	2	42	2.53	2	0.129032	55	0
João Pessoa	16	2020-04-15	809015	115	12	14	3	2765	2	86.57	96.34	14.2148	1.7305	3	89.8588	24319.8	3421.28	36.1	0.5	0.763	2922	3.6118	2	45.4	2.53	2	0.121739	55	0
João Pessoa	16	2020-04-14	809015	103	17	11	3	2765	2	86.57	96.34	12.7315	1.35968	3	89.8588	24319.8	3421.28	36.1	0.5	0.763	2922	3.6118	2	44.4	2.53	2	0.106796	55	0
João Pessoa	16	2020-04-13	809015	86	8	8	0	2765	2	86.57	96.34	10.6302	0.988857	3	89.8588	24319.8	3421.28	36.1	0.5	0.763	2922	3.6118	2	44.6	2.53	2	0.0930233	55	0
João Pessoa	16	2020-04-12	809015	78	14	8	1	2765	2	86.57	96.34	9.64135	0.988857	3	89.8588	24319.8	3421.28	36.1	0.5	0.763	2922	3.6118	2	50.1	2.53	2	0.102564	55	0
João Pessoa	15	2020-04-11	809015	64	6	7	0	2765	2	86.57	96.34	7.91085	0.86525	3	89.8588	24319.8	3421.28	36.1	0.5	0.763	2922	3.6118	2	43.7	2.53	2	0.109375	55	0
João Pessoa	15	2020-04-10	809015	58	18	7	3	2765	2	86.57	96.34	7.16921	0.86525	3	89.8588	24319.8	3421.28	36.1	0.5	0.763	2922	3.6118	2	51.2	2.53	2	0.12069	55	0
João Pessoa	15	2020-04-09	809015	40	10	4	2	2765	2	86.57	96.34	4.94428	0.494428	3	89.8588	24319.8	3421.28	36.1	0.5	0.763	2922	3.6118	2	43.1	2.53	2	0.1	55	0
João Pessoa	15	2020-04-08	809015	30	3	2	0	2765	2	86.57	96.34	3.70821	0.247214	3	89.8588	24319.8	3421.28	36.1	0.5	0.763	2922	3.6118	2	43.2	2.53	2	0.0666667	55	0
João Pessoa	15	2020-04-07	809015	27	1	2	0	2765	2	86.57	96.34	3.33739	0.247214	3	89.8588	24319.8	3421.28	36.1	0.5	0.763	2922	3.6118	2	44.9	2.53	2	0.0740741	55	0
João Pessoa	15	2020-04-06	809015	26	0	2	0	2765	2	86.57	96.34	3.21378	0.247214	3	89.8588	24319.8	3421.28	36.1	0.5	0.763	2922	3.6118	2	46	2.53	2	0.0769231	55	0
João Pessoa	15	2020-04-05	809015	26	2	2	2	2765	2	86.57	96.34	3.21378	0.247214	3	89.8588	24319.8	3421.28	36.1	0.5	0.763	2922	3.6118	2	53	2.53	2	0.0769231	55	0
João Pessoa	14	2020-04-04	809015	24	1	0	0	2765	2	86.57	96.34	2.96657	0	3	89.8588	24319.8	3421.28	36.1	0.5	0.763	2922	3.6118	2	46.9	2.53	2	0	55	0
João Pessoa	14	2020-04-03	809015	23	8	0	0	2765	2	86.57	96.34	2.84296	0	3	89.8588	24319.8	3421.28	36.1	0.5	0.763	2922	3.6118	2	45.2	2.53	2	0	55	0
João Pessoa	14	2020-04-02	809015	15	0	0	0	2765	2	86.57	96.34	1.85411	0	3	89.8588	24319.8	3421.28	36.1	0.5	0.763	2922	3.6118	2	46.9	2.53	2	0	55	0
João Pessoa	14	2020-04-01	809015	15	3	0	0	2765	2	86.57	96.34	1.85411	0	3	89.8588	24319.8	3421.28	36.1	0.5	0.763	2922	3.6118	2	44.7	2.53	2	0	55	0
João Pessoa	14	2020-03-31	809015	12	1	0	0	2765	2	86.57	96.34	1.48329	0	3	89.8588	24319.8	3421.28	36.1	0.5	0.763	2922	3.6118	2	46.8	2.53	2	0	55	0
João Pessoa	14	2020-03-30	809015	11	1	0	0	2765	2	86.57	96.34	1.35968	0	3	89.8588	24319.8	3421.28	36.1	0.5	0.763	2922	3.6118	2	48.8	2.53	2	0	55	0
João Pessoa	14	2020-03-29	809015	10	0	0	0	2765	2	86.57	96.34	1.23607	0	3	89.8588	24319.8	3421.28	36.1	0.5	0.763	2922	3.6118	2	55.9	2.53	2	0	55	0
João Pessoa	13	2020-03-28	809015	10	10	0	0	2765	2	86.57	96.34	1.23607	0	3	89.8588	24319.8	3421.28	36.1	0.5	0.763	2922	3.6118	2	50.5	2.53	2	0	55	0
Maceió	20	2020-05-16	1018948	2524	214	131	12	2420	3	26.95	44.6	247.706	12.8564	1	60.426	21210.1	1854.1	26.4	0.52	0.721	3029	2.97267	1	46.3	2.07	2	0.0519017	58	10
Maceió	20	2020-05-15	1018948	2310	140	119	7	2420	3	26.95	44.6	226.704	11.6787	1	60.426	21210.1	1854.1	26.4	0.52	0.721	3029	2.97267	1	43.2	2.07	2	0.0515152	58	10
Maceió	20	2020-05-14	1018948	2170	106	112	8	2420	3	26.95	44.6	212.965	10.9917	1	60.426	21210.1	1854.1	26.4	0.52	0.721	3029	2.97267	1	44.4	2.07	2	0.0516129	58	10
Maceió	20	2020-05-13	1018948	2064	125	104	11	2420	3	26.95	44.6	202.562	10.2066	1	60.426	21210.1	1854.1	26.4	0.52	0.721	3029	2.97267	1	45	2.07	2	0.0503876	58	10
Maceió	20	2020-05-12	1018948	1939	160	93	8	2420	3	26.95	44.6	190.294	9.12706	1	60.426	21210.1	1854.1	26.4	0.52	0.721	3029	2.97267	1	45.1	2.07	2	0.0479629	58	10
Maceió	20	2020-05-11	1018948	1779	54	85	7	2420	3	26.95	44.6	174.592	8.34194	1	60.426	21210.1	1854.1	26.4	0.52	0.721	3029	2.97267	1	43.9	2.07	2	0.0477797	58	10
Maceió	20	2020-05-10	1018948	1725	49	78	5	2420	3	26.95	44.6	169.292	7.65495	1	60.426	21210.1	1854.1	26.4	0.52	0.721	3029	2.97267	1	48.2	2.07	2	0.0452174	58	10
Maceió	19	2020-05-09	1018948	1676	95	73	2	2420	3	26.95	44.6	164.483	7.16425	1	60.426	21210.1	1854.1	26.4	0.52	0.721	3029	2.97267	1	43.2	2.07	2	0.0435561	58	10
Maceió	19	2020-05-08	1018948	1581	108	71	10	2420	3	26.95	44.6	155.16	6.96797	1	60.426	21210.1	1854.1	26.4	0.52	0.721	3029	2.97267	1	40.5	2.07	2	0.0449083	58	10
Maceió	19	2020-05-07	1018948	1473	115	61	5	2420	3	26.95	44.6	144.561	5.98657	1	60.426	21210.1	1854.1	26.4	0.52	0.721	3029	2.97267	1	44	2.07	2	0.0414121	58	10
Maceió	19	2020-05-06	1018948	1358	62	56	6	2420	3	26.95	44.6	133.275	5.49586	1	60.426	21210.1	1854.1	26.4	0.52	0.721	3029	2.97267	1	42.8	2.07	2	0.0412371	58	10
Maceió	19	2020-05-05	1018948	1296	36	50	4	2420	3	26.95	44.6	127.19	4.90702	1	60.426	21210.1	1854.1	26.4	0.52	0.721	3029	2.97267	1	42.1	2.07	2	0.0385802	58	10
Maceió	19	2020-05-04	1018948	1260	81	46	3	2420	3	26.95	44.6	123.657	4.51446	1	60.426	21210.1	1854.1	26.4	0.52	0.721	3029	2.97267	1	42.4	2.07	2	0.0365079	58	10
Maceió	19	2020-05-03	1018948	1179	55	43	2	2420	3	26.95	44.6	115.708	4.22004	1	60.426	21210.1	1854.1	26.4	0.52	0.721	3029	2.97267	1	47.7	2.07	2	0.0364716	58	10
Maceió	18	2020-05-02	1018948	1124	116	41	3	2420	3	26.95	44.6	110.31	4.02376	1	60.426	21210.1	1854.1	26.4	0.52	0.721	3029	2.97267	1	42.4	2.07	2	0.0364769	58	10
Maceió	18	2020-05-01	1018948	1008	155	38	6	2420	3	26.95	44.6	98.9256	3.72934	1	60.426	21210.1	1854.1	26.4	0.52	0.721	3029	2.97267	1	47.8	2.07	2	0.0376984	58	10
Maceió	18	2020-04-30	1018948	853	62	32	6	2420	3	26.95	44.6	83.7138	3.14049	1	60.426	21210.1	1854.1	26.4	0.52	0.721	3029	2.97267	1	42	2.07	2	0.0375147	58	10
Maceió	18	2020-04-29	1018948	791	146	26	2	2420	3	26.95	44.6	77.6291	2.55165	1	60.426	21210.1	1854.1	26.4	0.52	0.721	3029	2.97267	1	41.3	2.07	2	0.0328698	58	10
Maceió	18	2020-04-28	1018948	645	110	24	2	2420	3	26.95	44.6	63.3006	2.35537	1	60.426	21210.1	1854.1	26.4	0.52	0.721	3029	2.97267	1	42.5	2.07	2	0.0372093	58	10
Maceió	18	2020-04-27	1018948	535	63	22	2	2420	3	26.95	44.6	52.5051	2.15909	1	60.426	21210.1	1854.1	26.4	0.52	0.721	3029	2.97267	1	42.8	2.07	2	0.0411215	58	10
Maceió	18	2020-04-26	1018948	472	45	20	2	2420	3	26.95	44.6	46.3223	1.96281	1	60.426	21210.1	1854.1	26.4	0.52	0.721	3029	2.97267	1	54.2	2.07	2	0.0423729	58	10
Maceió	17	2020-04-25	1018948	427	72	18	0	2420	3	26.95	44.6	41.906	1.76653	1	60.426	21210.1	1854.1	26.4	0.52	0.721	3029	2.97267	1	43.8	2.07	2	0.0421546	58	10
Maceió	17	2020-04-24	1018948	355	75	18	4	2420	3	26.95	44.6	34.8399	1.76653	1	60.426	21210.1	1854.1	26.4	0.52	0.721	3029	2.97267	1	41.8	2.07	2	0.0507042	58	10
Maceió	17	2020-04-23	1018948	280	75	14	0	2420	3	26.95	44.6	27.4793	1.37397	1	60.426	21210.1	1854.1	26.4	0.52	0.721	3029	2.97267	1	41.6	2.07	2	0.05	58	10
Maceió	17	2020-04-22	1018948	205	29	14	1	2420	3	26.95	44.6	20.1188	1.37397	1	60.426	21210.1	1854.1	26.4	0.52	0.721	3029	2.97267	1	42.2	2.07	2	0.0682927	58	10
Maceió	17	2020-04-21	1018948	176	36	13	1	2420	3	26.95	44.6	17.2727	1.27583	1	60.426	21210.1	1854.1	26.4	0.52	0.721	3029	2.97267	1	49.5	2.07	2	0.0738636	58	10
Maceió	17	2020-04-20	1018948	140	9	12	3	2420	3	26.95	44.6	13.7397	1.17769	1	60.426	21210.1	1854.1	26.4	0.52	0.721	3029	2.97267	1	42.6	2.07	2	0.0857143	58	10
Maceió	17	2020-04-19	1018948	131	24	9	3	2420	3	26.95	44.6	12.8564	0.883264	1	60.426	21210.1	1854.1	26.4	0.52	0.721	3029	2.97267	1	52.4	2.07	2	0.0687023	58	10
Maceió	16	2020-04-18	1018948	107	17	6	1	2420	3	26.95	44.6	10.501	0.588843	1	60.426	21210.1	1854.1	26.4	0.52	0.721	3029	2.97267	1	43.7	2.07	2	0.0560748	58	10
Maceió	16	2020-04-17	1018948	90	20	5	2	2420	3	26.95	44.6	8.83264	0.490702	1	60.426	21210.1	1854.1	26.4	0.52	0.721	3029	2.97267	1	40.6	2.07	2	0.0555556	58	10
Maceió	16	2020-04-16	1018948	70	4	3	0	2420	3	26.95	44.6	6.86983	0.294421	1	60.426	21210.1	1854.1	26.4	0.52	0.721	3029	2.97267	1	40.6	2.07	2	0.0428571	58	10
Maceió	16	2020-04-15	1018948	66	8	3	1	2420	3	26.95	44.6	6.47727	0.294421	1	60.426	21210.1	1854.1	26.4	0.52	0.721	3029	2.97267	1	43.8	2.07	2	0.0454545	58	10
Maceió	16	2020-04-14	1018948	58	19	2	0	2420	3	26.95	44.6	5.69215	0.196281	1	60.426	21210.1	1854.1	26.4	0.52	0.721	3029	2.97267	1	43.1	2.07	2	0.0344828	58	10
Maceió	16	2020-04-13	1018948	39	2	2	0	2420	3	26.95	44.6	3.82748	0.196281	1	60.426	21210.1	1854.1	26.4	0.52	0.721	3029	2.97267	1	43.2	2.07	2	0.0512821	58	10
Maceió	16	2020-04-12	1018948	37	0	2	0	2420	3	26.95	44.6	3.6312	0.196281	1	60.426	21210.1	1854.1	26.4	0.52	0.721	3029	2.97267	1	51	2.07	2	0.0540541	58	10
Maceió	15	2020-04-11	1018948	37	3	2	0	2420	3	26.95	44.6	3.6312	0.196281	1	60.426	21210.1	1854.1	26.4	0.52	0.721	3029	2.97267	1	45.4	2.07	2	0.0540541	58	10
Maceió	15	2020-04-10	1018948	34	7	2	0	2420	3	26.95	44.6	3.33677	0.196281	1	60.426	21210.1	1854.1	26.4	0.52	0.721	3029	2.97267	1	47.9	2.07	2	0.0588235	58	10
Maceió	15	2020-04-09	1018948	27	0	2	0	2420	3	26.95	44.6	2.64979	0.196281	1	60.426	21210.1	1854.1	26.4	0.52	0.721	3029	2.97267	1	42	2.07	2	0.0740741	58	10
Maceió	15	2020-04-08	1018948	27	5	2	0	2420	3	26.95	44.6	2.64979	0.196281	1	60.426	21210.1	1854.1	26.4	0.52	0.721	3029	2.97267	1	41.8	2.07	2	0.0740741	58	10
Maceió	15	2020-04-07	1018948	22	0	2	0	2420	3	26.95	44.6	2.15909	0.196281	1	60.426	21210.1	1854.1	26.4	0.52	0.721	3029	2.97267	1	44.1	2.07	2	0.0909091	58	10
Maceió	15	2020-04-06	1018948	22	2	2	0	2420	3	26.95	44.6	2.15909	0.196281	1	60.426	21210.1	1854.1	26.4	0.52	0.721	3029	2.97267	1	45.6	2.07	2	0.0909091	58	10
Maceió	15	2020-04-05	1018948	20	3	2	0	2420	3	26.95	44.6	1.96281	0.196281	1	60.426	21210.1	1854.1	26.4	0.52	0.721	3029	2.97267	1	53.6	2.07	2	0.1	58	10
Maceió	14	2020-04-04	1018948	17	0	2	0	2420	3	26.95	44.6	1.66839	0.196281	1	60.426	21210.1	1854.1	26.4	0.52	0.721	3029	2.97267	1	47.1	2.07	2	0.117647	58	10
Maceió	14	2020-04-03	1018948	17	4	2	1	2420	3	26.95	44.6	1.66839	0.196281	1	60.426	21210.1	1854.1	26.4	0.52	0.721	3029	2.97267	1	45.5	2.07	2	0.117647	58	10
Maceió	14	2020-04-02	1018948	13	-4	1	0	2420	3	26.95	44.6	1.27583	0.0981404	1	60.426	21210.1	1854.1	26.4	0.52	0.721	3029	2.97267	1	47.3	2.07	2	0.0769231	58	10
Maceió	14	2020-04-01	1018948	17	4	1	0	2420	3	26.95	44.6	1.66839	0.0981404	1	60.426	21210.1	1854.1	26.4	0.52	0.721	3029	2.97267	1	44.5	2.07	2	0.0588235	58	10
Maceió	14	2020-03-31	1018948	13	1	1	1	2420	3	26.95	44.6	1.27583	0.0981404	1	60.426	21210.1	1854.1	26.4	0.52	0.721	3029	2.97267	1	46.3	2.07	2	0.0769231	58	10
Maceió	14	2020-03-30	1018948	12	-4	0	0	2420	3	26.95	44.6	1.17769	0	1	60.426	21210.1	1854.1	26.4	0.52	0.721	3029	2.97267	1	46.8	2.07	2	0	58	10
Maceió	14	2020-03-29	1018948	16	3	0	0	2420	3	26.95	44.6	1.57025	0	1	60.426	21210.1	1854.1	26.4	0.52	0.721	3029	2.97267	1	60.2	2.07	2	0	58	10
Maceió	13	2020-03-28	1018948	13	13	0	0	2420	3	26.95	44.6	1.27583	0	1	60.426	21210.1	1854.1	26.4	0.52	0.721	3029	2.97267	1	51.8	2.07	2	0	58	10
Natal	20	2020-05-16	884122	1288	103	36	1	2934	2	37.42	54.93	145.681	4.07184	2	68.1231	26497.1	4805.24	36.6	0.53	0.763	3138	3.54928	2	47.9	2.23	2	0.0279503	42	6
Natal	20	2020-05-15	884122	1185	102	35	2	2934	2	37.42	54.93	134.031	3.95873	2	68.1231	26497.1	4805.24	36.6	0.53	0.763	3138	3.54928	2	41.8	2.23	2	0.0295359	42	6
Natal	20	2020-05-14	884122	1083	58	33	11	2934	2	37.42	54.93	122.494	3.73252	2	68.1231	26497.1	4805.24	36.6	0.53	0.763	3138	3.54928	2	42.9	2.23	2	0.0304709	42	6
Natal	20	2020-05-13	884122	1025	117	22	0	2934	2	37.42	54.93	115.934	2.48834	2	68.1231	26497.1	4805.24	36.6	0.53	0.763	3138	3.54928	2	42.7	2.23	2	0.0214634	42	6
Natal	20	2020-05-12	884122	908	2	22	1	2934	2	37.42	54.93	102.701	2.48834	2	68.1231	26497.1	4805.24	36.6	0.53	0.763	3138	3.54928	2	42.2	2.23	2	0.0242291	42	6
Natal	20	2020-05-11	884122	906	35	21	1	2934	2	37.42	54.93	102.475	2.37524	2	68.1231	26497.1	4805.24	36.6	0.53	0.763	3138	3.54928	2	41.5	2.23	2	0.0231788	42	6
Natal	20	2020-05-10	884122	871	-1	20	1	2934	2	37.42	54.93	98.5158	2.26213	2	68.1231	26497.1	4805.24	36.6	0.53	0.763	3138	3.54928	2	43	2.23	2	0.0229621	42	6
Natal	19	2020-05-09	884122	872	43	19	2	2934	2	37.42	54.93	98.6289	2.14902	2	68.1231	26497.1	4805.24	36.6	0.53	0.763	3138	3.54928	2	39.6	2.23	2	0.021789	42	6
Natal	19	2020-05-08	884122	829	27	17	1	2934	2	37.42	54.93	93.7653	1.92281	2	68.1231	26497.1	4805.24	36.6	0.53	0.763	3138	3.54928	2	37.6	2.23	2	0.0205066	42	6
Natal	19	2020-05-07	884122	802	75	16	1	2934	2	37.42	54.93	90.7115	1.8097	2	68.1231	26497.1	4805.24	36.6	0.53	0.763	3138	3.54928	2	41.2	2.23	2	0.0199501	42	6
Natal	19	2020-05-06	884122	727	17	15	-1	2934	2	37.42	54.93	82.2285	1.6966	2	68.1231	26497.1	4805.24	36.6	0.53	0.763	3138	3.54928	2	40.7	2.23	2	0.0206327	42	6
Natal	19	2020-05-05	884122	710	24	16	3	2934	2	37.42	54.93	80.3057	1.8097	2	68.1231	26497.1	4805.24	36.6	0.53	0.763	3138	3.54928	2	40.2	2.23	2	0.0225352	42	6
Natal	19	2020-05-04	884122	686	9	13	1	2934	2	37.42	54.93	77.5911	1.47039	2	68.1231	26497.1	4805.24	36.6	0.53	0.763	3138	3.54928	2	42.5	2.23	2	0.0189504	42	6
Natal	19	2020-05-03	884122	677	10	12	0	2934	2	37.42	54.93	76.5731	1.35728	2	68.1231	26497.1	4805.24	36.6	0.53	0.763	3138	3.54928	2	45	2.23	2	0.0177253	42	6
Natal	18	2020-05-02	884122	667	36	12	0	2934	2	37.42	54.93	75.4421	1.35728	2	68.1231	26497.1	4805.24	36.6	0.53	0.763	3138	3.54928	2	38.3	2.23	2	0.017991	42	6
Natal	18	2020-05-01	884122	631	64	12	0	2934	2	37.42	54.93	71.3702	1.35728	2	68.1231	26497.1	4805.24	36.6	0.53	0.763	3138	3.54928	2	45.9	2.23	2	0.0190174	42	6
Natal	18	2020-04-30	884122	567	48	12	0	2934	2	37.42	54.93	64.1314	1.35728	2	68.1231	26497.1	4805.24	36.6	0.53	0.763	3138	3.54928	2	38.6	2.23	2	0.021164	42	6
Natal	18	2020-04-29	884122	519	117	12	1	2934	2	37.42	54.93	58.7023	1.35728	2	68.1231	26497.1	4805.24	36.6	0.53	0.763	3138	3.54928	2	39.8	2.23	2	0.0231214	42	6
Natal	18	2020-04-28	884122	402	6	11	1	2934	2	37.42	54.93	45.4688	1.24417	2	68.1231	26497.1	4805.24	36.6	0.53	0.763	3138	3.54928	2	41.1	2.23	2	0.0273632	42	6
Natal	18	2020-04-27	884122	396	-1	10	1	2934	2	37.42	54.93	44.7902	1.13107	2	68.1231	26497.1	4805.24	36.6	0.53	0.763	3138	3.54928	2	41.3	2.23	2	0.0252525	42	6
Natal	18	2020-04-26	884122	397	27	9	0	2934	2	37.42	54.93	44.9033	1.01796	2	68.1231	26497.1	4805.24	36.6	0.53	0.763	3138	3.54928	2	49	2.23	2	0.02267	42	6
Natal	17	2020-04-25	884122	370	12	9	1	2934	2	37.42	54.93	41.8494	1.01796	2	68.1231	26497.1	4805.24	36.6	0.53	0.763	3138	3.54928	2	41.8	2.23	2	0.0243243	42	6
Natal	17	2020-04-24	884122	358	23	8	0	2934	2	37.42	54.93	40.4921	0.904852	2	68.1231	26497.1	4805.24	36.6	0.53	0.763	3138	3.54928	2	38.9	2.23	2	0.0223464	42	6
Natal	17	2020-04-23	884122	335	31	8	1	2934	2	37.42	54.93	37.8907	0.904852	2	68.1231	26497.1	4805.24	36.6	0.53	0.763	3138	3.54928	2	40	2.23	2	0.0238806	42	6
Natal	17	2020-04-22	884122	304	21	7	1	2934	2	37.42	54.93	34.3844	0.791746	2	68.1231	26497.1	4805.24	36.6	0.53	0.763	3138	3.54928	2	41.2	2.23	2	0.0230263	42	6
Natal	17	2020-04-21	884122	283	4	6	0	2934	2	37.42	54.93	32.0092	0.678639	2	68.1231	26497.1	4805.24	36.6	0.53	0.763	3138	3.54928	2	52.1	2.23	2	0.0212014	42	6
Natal	17	2020-04-20	884122	279	20	6	1	2934	2	37.42	54.93	31.5567	0.678639	2	68.1231	26497.1	4805.24	36.6	0.53	0.763	3138	3.54928	2	42	2.23	2	0.0215054	42	6
Natal	17	2020-04-19	884122	259	23	5	0	2934	2	37.42	54.93	29.2946	0.565533	2	68.1231	26497.1	4805.24	36.6	0.53	0.763	3138	3.54928	2	50.9	2.23	2	0.019305	42	6
Natal	16	2020-04-18	884122	236	32	5	0	2934	2	37.42	54.93	26.6931	0.565533	2	68.1231	26497.1	4805.24	36.6	0.53	0.763	3138	3.54928	2	41.9	2.23	2	0.0211864	42	6
Natal	16	2020-04-17	884122	204	32	5	0	2934	2	37.42	54.93	23.0737	0.565533	2	68.1231	26497.1	4805.24	36.6	0.53	0.763	3138	3.54928	2	39.1	2.23	2	0.0245098	42	6
Natal	16	2020-04-16	884122	172	1	5	0	2934	2	37.42	54.93	19.4543	0.565533	2	68.1231	26497.1	4805.24	36.6	0.53	0.763	3138	3.54928	2	41.2	2.23	2	0.0290698	42	6
Natal	16	2020-04-15	884122	171	12	5	0	2934	2	37.42	54.93	19.3412	0.565533	2	68.1231	26497.1	4805.24	36.6	0.53	0.763	3138	3.54928	2	46	2.23	2	0.0292398	42	6
Natal	16	2020-04-14	884122	159	14	5	1	2934	2	37.42	54.93	17.9839	0.565533	2	68.1231	26497.1	4805.24	36.6	0.53	0.763	3138	3.54928	2	43.2	2.23	2	0.0314465	42	6
Natal	16	2020-04-13	884122	145	9	4	0	2934	2	37.42	54.93	16.4005	0.452426	2	68.1231	26497.1	4805.24	36.6	0.53	0.763	3138	3.54928	2	43.3	2.23	2	0.0275862	42	6
Natal	16	2020-04-12	884122	136	5	4	1	2934	2	37.42	54.93	15.3825	0.452426	2	68.1231	26497.1	4805.24	36.6	0.53	0.763	3138	3.54928	2	51.3	2.23	2	0.0294118	42	6
Natal	15	2020-04-11	884122	131	14	3	0	2934	2	37.42	54.93	14.817	0.33932	2	68.1231	26497.1	4805.24	36.6	0.53	0.763	3138	3.54928	2	43.6	2.23	2	0.0229008	42	6
Natal	15	2020-04-10	884122	117	5	3	0	2934	2	37.42	54.93	13.2335	0.33932	2	68.1231	26497.1	4805.24	36.6	0.53	0.763	3138	3.54928	2	50.7	2.23	2	0.025641	42	6
Natal	15	2020-04-09	884122	112	0	3	0	2934	2	37.42	54.93	12.6679	0.33932	2	68.1231	26497.1	4805.24	36.6	0.53	0.763	3138	3.54928	2	41.3	2.23	2	0.0267857	42	6
Natal	15	2020-04-08	884122	112	-4	3	1	2934	2	37.42	54.93	12.6679	0.33932	2	68.1231	26497.1	4805.24	36.6	0.53	0.763	3138	3.54928	2	41.5	2.23	2	0.0267857	42	6
Natal	15	2020-04-07	884122	116	3	2	0	2934	2	37.42	54.93	13.1204	0.226213	2	68.1231	26497.1	4805.24	36.6	0.53	0.763	3138	3.54928	2	43.9	2.23	2	0.0172414	42	6
Natal	15	2020-04-06	884122	113	5	2	0	2934	2	37.42	54.93	12.781	0.226213	2	68.1231	26497.1	4805.24	36.6	0.53	0.763	3138	3.54928	2	44.6	2.23	2	0.0176991	42	6
Natal	15	2020-04-05	884122	108	17	2	1	2934	2	37.42	54.93	12.2155	0.226213	2	68.1231	26497.1	4805.24	36.6	0.53	0.763	3138	3.54928	2	54	2.23	2	0.0185185	42	6
Natal	14	2020-04-04	884122	91	14	1	0	2934	2	37.42	54.93	10.2927	0.113107	2	68.1231	26497.1	4805.24	36.6	0.53	0.763	3138	3.54928	2	46.2	2.23	2	0.010989	42	6
Natal	14	2020-04-03	884122	77	21	1	0	2934	2	37.42	54.93	8.70921	0.113107	2	68.1231	26497.1	4805.24	36.6	0.53	0.763	3138	3.54928	2	43.8	2.23	2	0.012987	42	6
Natal	14	2020-04-02	884122	56	8	1	0	2934	2	37.42	54.93	6.33397	0.113107	2	68.1231	26497.1	4805.24	36.6	0.53	0.763	3138	3.54928	2	45.9	2.23	2	0.0178571	42	6
Natal	14	2020-04-01	884122	48	6	1	1	2934	2	37.42	54.93	5.42911	0.113107	2	68.1231	26497.1	4805.24	36.6	0.53	0.763	3138	3.54928	2	43	2.23	2	0.0208333	42	6
Natal	14	2020-03-31	884122	42	6	0	0	2934	2	37.42	54.93	4.75048	0	2	68.1231	26497.1	4805.24	36.6	0.53	0.763	3138	3.54928	2	45.4	2.23	2	0	42	6
Natal	14	2020-03-30	884122	36	2	0	0	2934	2	37.42	54.93	4.07184	0	2	68.1231	26497.1	4805.24	36.6	0.53	0.763	3138	3.54928	2	46.8	2.23	2	0	42	6
Natal	14	2020-03-29	884122	34	12	0	0	2934	2	37.42	54.93	3.84562	0	2	68.1231	26497.1	4805.24	36.6	0.53	0.763	3138	3.54928	2	56.6	2.23	2	0	42	6
Natal	13	2020-03-28	884122	22	22	0	0	2934	2	37.42	54.93	2.48834	0	2	68.1231	26497.1	4805.24	36.6	0.53	0.763	3138	3.54928	2	49.5	2.23	2	0	42	6
Recife	20	2020-05-16	1645727	9413	1061	573	35	2649	4	56.39	64.87	571.966	34.8174	2	86.9277	31743.7	7039.64	43.9	0.49	0.772	9204	5.59267	2	53.9	2.13	2	0.0608733	43	6
Recife	20	2020-05-15	1645727	8352	256	538	31	2649	4	56.39	64.87	507.496	32.6907	2	86.9277	31743.7	7039.64	43.9	0.49	0.772	9204	5.59267	2	46.2	2.13	2	0.0644157	43	6
Recife	20	2020-05-14	1645727	8096	339	507	28	2649	4	56.39	64.87	491.941	30.8071	2	86.9277	31743.7	7039.64	43.9	0.49	0.772	9204	5.59267	2	47.1	2.13	2	0.0626235	43	6
Recife	20	2020-05-13	1645727	7757	280	479	29	2649	4	56.39	64.87	471.342	29.1057	2	86.9277	31743.7	7039.64	43.9	0.49	0.772	9204	5.59267	2	47.5	2.13	2	0.0617507	43	6
Recife	20	2020-05-12	1645727	7477	253	450	25	2649	4	56.39	64.87	454.328	27.3435	2	86.9277	31743.7	7039.64	43.9	0.49	0.772	9204	5.59267	2	48.3	2.13	2	0.0601846	43	6
Recife	20	2020-05-11	1645727	7224	240	425	10	2649	4	56.39	64.87	438.955	25.8245	2	86.9277	31743.7	7039.64	43.9	0.49	0.772	9204	5.59267	2	47.3	2.13	2	0.0588317	43	6
Recife	20	2020-05-10	1645727	6984	396	415	22	2649	4	56.39	64.87	424.372	25.2168	2	86.9277	31743.7	7039.64	43.9	0.49	0.772	9204	5.59267	2	49.7	2.13	2	0.0594215	43	6
Recife	19	2020-05-09	1645727	6588	455	393	13	2649	4	56.39	64.87	400.309	23.88	2	86.9277	31743.7	7039.64	43.9	0.49	0.772	9204	5.59267	2	45.2	2.13	2	0.0596539	43	6
Recife	19	2020-05-08	1645727	6133	358	380	26	2649	4	56.39	64.87	372.662	23.0901	2	86.9277	31743.7	7039.64	43.9	0.49	0.772	9204	5.59267	2	43.1	2.13	2	0.0619599	43	6
Recife	19	2020-05-07	1645727	5775	481	354	17	2649	4	56.39	64.87	350.909	21.5103	2	86.9277	31743.7	7039.64	43.9	0.49	0.772	9204	5.59267	2	46.2	2.13	2	0.0612987	43	6
Recife	19	2020-05-06	1645727	5294	305	337	17	2649	4	56.39	64.87	321.682	20.4773	2	86.9277	31743.7	7039.64	43.9	0.49	0.772	9204	5.59267	2	46.1	2.13	2	0.063657	43	6
Recife	19	2020-05-05	1645727	4989	182	320	25	2649	4	56.39	64.87	303.149	19.4443	2	86.9277	31743.7	7039.64	43.9	0.49	0.772	9204	5.59267	2	46.3	2.13	2	0.0641411	43	6
Recife	19	2020-05-04	1645727	4807	105	295	22	2649	4	56.39	64.87	292.09	17.9252	2	86.9277	31743.7	7039.64	43.9	0.49	0.772	9204	5.59267	2	46.3	2.13	2	0.0613688	43	6
Recife	19	2020-05-03	1645727	4702	249	273	6	2649	4	56.39	64.87	285.71	16.5884	2	86.9277	31743.7	7039.64	43.9	0.49	0.772	9204	5.59267	2	51.5	2.13	2	0.0580604	43	6
Recife	18	2020-05-02	1645727	4453	433	267	10	2649	4	56.39	64.87	270.58	16.2238	2	86.9277	31743.7	7039.64	43.9	0.49	0.772	9204	5.59267	2	45.4	2.13	2	0.0599596	43	6
Recife	18	2020-05-01	1645727	4020	240	257	7	2649	4	56.39	64.87	244.269	15.6162	2	86.9277	31743.7	7039.64	43.9	0.49	0.772	9204	5.59267	2	51.8	2.13	2	0.0639303	43	6
Recife	18	2020-04-30	1645727	3780	355	250	12	2649	4	56.39	64.87	229.686	15.1909	2	86.9277	31743.7	7039.64	43.9	0.49	0.772	9204	5.59267	2	45.4	2.13	2	0.0661376	43	6
Recife	18	2020-04-29	1645727	3425	267	238	19	2649	4	56.39	64.87	208.115	14.4617	2	86.9277	31743.7	7039.64	43.9	0.49	0.772	9204	5.59267	2	45.7	2.13	2	0.0694891	43	6
Recife	18	2020-04-28	1645727	3158	185	219	22	2649	4	56.39	64.87	191.891	13.3072	2	86.9277	31743.7	7039.64	43.9	0.49	0.772	9204	5.59267	2	46.7	2.13	2	0.0693477	43	6
Recife	18	2020-04-27	1645727	2973	251	197	15	2649	4	56.39	64.87	180.65	11.9704	2	86.9277	31743.7	7039.64	43.9	0.49	0.772	9204	5.59267	2	48.2	2.13	2	0.066263	43	6
Recife	18	2020-04-26	1645727	2722	188	182	20	2649	4	56.39	64.87	165.398	11.0589	2	86.9277	31743.7	7039.64	43.9	0.49	0.772	9204	5.59267	2	56.1	2.13	2	0.0668626	43	6
Recife	17	2020-04-25	1645727	2534	268	162	11	2649	4	56.39	64.87	153.975	9.84367	2	86.9277	31743.7	7039.64	43.9	0.49	0.772	9204	5.59267	2	48.2	2.13	2	0.0639305	43	6
Recife	17	2020-04-24	1645727	2266	204	151	15	2649	4	56.39	64.87	137.69	9.17528	2	86.9277	31743.7	7039.64	43.9	0.49	0.772	9204	5.59267	2	47.2	2.13	2	0.0666372	43	6
Recife	17	2020-04-23	1645727	2062	158	136	12	2649	4	56.39	64.87	125.294	8.26383	2	86.9277	31743.7	7039.64	43.9	0.49	0.772	9204	5.59267	2	46.3	2.13	2	0.0659554	43	6
Recife	17	2020-04-22	1645727	1904	217	124	11	2649	4	56.39	64.87	115.694	7.53466	2	86.9277	31743.7	7039.64	43.9	0.49	0.772	9204	5.59267	2	47.7	2.13	2	0.0651261	43	6
Recife	17	2020-04-21	1645727	1687	135	113	7	2649	4	56.39	64.87	102.508	6.86627	2	86.9277	31743.7	7039.64	43.9	0.49	0.772	9204	5.59267	2	55.3	2.13	2	0.0669828	43	6
Recife	17	2020-04-20	1645727	1552	153	106	6	2649	4	56.39	64.87	94.3048	6.44092	2	86.9277	31743.7	7039.64	43.9	0.49	0.772	9204	5.59267	2	48.3	2.13	2	0.068299	43	6
Recife	17	2020-04-19	1645727	1399	144	100	6	2649	4	56.39	64.87	85.008	6.07634	2	86.9277	31743.7	7039.64	43.9	0.49	0.772	9204	5.59267	2	57.2	2.13	2	0.0714796	43	6
Recife	16	2020-04-18	1645727	1255	119	94	9	2649	4	56.39	64.87	76.2581	5.71176	2	86.9277	31743.7	7039.64	43.9	0.49	0.772	9204	5.59267	2	47.7	2.13	2	0.0749004	43	6
Recife	16	2020-04-17	1645727	1136	178	85	15	2649	4	56.39	64.87	69.0272	5.16489	2	86.9277	31743.7	7039.64	43.9	0.49	0.772	9204	5.59267	2	45.3	2.13	2	0.0748239	43	6
Recife	16	2020-04-16	1645727	958	101	70	8	2649	4	56.39	64.87	58.2114	4.25344	2	86.9277	31743.7	7039.64	43.9	0.49	0.772	9204	5.59267	2	46.5	2.13	2	0.0730689	43	6
Recife	16	2020-04-15	1645727	857	124	62	13	2649	4	56.39	64.87	52.0743	3.76733	2	86.9277	31743.7	7039.64	43.9	0.49	0.772	9204	5.59267	2	49	2.13	2	0.0723454	43	6
Recife	16	2020-04-14	1645727	733	61	49	3	2649	4	56.39	64.87	44.5396	2.97741	2	86.9277	31743.7	7039.64	43.9	0.49	0.772	9204	5.59267	2	48.4	2.13	2	0.0668486	43	6
Recife	16	2020-04-13	1645727	672	115	46	9	2649	4	56.39	64.87	40.833	2.79512	2	86.9277	31743.7	7039.64	43.9	0.49	0.772	9204	5.59267	2	48.2	2.13	2	0.0684524	43	6
Recife	16	2020-04-12	1645727	557	71	37	3	2649	4	56.39	64.87	33.8452	2.24825	2	86.9277	31743.7	7039.64	43.9	0.49	0.772	9204	5.59267	2	55.8	2.13	2	0.0664273	43	6
Recife	15	2020-04-11	1645727	486	73	34	2	2649	4	56.39	64.87	29.531	2.06596	2	86.9277	31743.7	7039.64	43.9	0.49	0.772	9204	5.59267	2	49.5	2.13	2	0.0699588	43	6
Recife	15	2020-04-10	1645727	413	73	32	5	2649	4	56.39	64.87	25.0953	1.94443	2	86.9277	31743.7	7039.64	43.9	0.49	0.772	9204	5.59267	2	53.6	2.13	2	0.0774818	43	6
Recife	15	2020-04-09	1645727	340	86	27	5	2649	4	56.39	64.87	20.6596	1.64061	2	86.9277	31743.7	7039.64	43.9	0.49	0.772	9204	5.59267	2	45.9	2.13	2	0.0794118	43	6
Recife	15	2020-04-08	1645727	254	33	22	4	2649	4	56.39	64.87	15.4339	1.3368	2	86.9277	31743.7	7039.64	43.9	0.49	0.772	9204	5.59267	2	46	2.13	2	0.0866142	43	6
Recife	15	2020-04-07	1645727	221	75	18	2	2649	4	56.39	64.87	13.4287	1.09374	2	86.9277	31743.7	7039.64	43.9	0.49	0.772	9204	5.59267	2	48.2	2.13	2	0.081448	43	6
Recife	15	2020-04-06	1645727	146	7	16	2	2649	4	56.39	64.87	8.87146	0.972215	2	86.9277	31743.7	7039.64	43.9	0.49	0.772	9204	5.59267	2	49.2	2.13	2	0.109589	43	6
Recife	15	2020-04-05	1645727	139	20	14	4	2649	4	56.39	64.87	8.44612	0.850688	2	86.9277	31743.7	7039.64	43.9	0.49	0.772	9204	5.59267	2	57.6	2.13	2	0.100719	43	6
Recife	14	2020-04-04	1645727	119	27	10	4	2649	4	56.39	64.87	7.23085	0.607634	2	86.9277	31743.7	7039.64	43.9	0.49	0.772	9204	5.59267	2	50.5	2.13	2	0.0840336	43	6
Recife	14	2020-04-03	1645727	92	18	6	0	2649	4	56.39	64.87	5.59023	0.364581	2	86.9277	31743.7	7039.64	43.9	0.49	0.772	9204	5.59267	2	48.3	2.13	2	0.0652174	43	6
Recife	14	2020-04-02	1645727	74	10	6	1	2649	4	56.39	64.87	4.49649	0.364581	2	86.9277	31743.7	7039.64	43.9	0.49	0.772	9204	5.59267	2	50.3	2.13	2	0.0810811	43	6
Recife	14	2020-04-01	1645727	64	63	5	1	2649	4	56.39	64.87	3.88886	0.303817	2	86.9277	31743.7	7039.64	43.9	0.49	0.772	9204	5.59267	2	47.9	2.13	2	0.078125	43	6
Recife	14	2020-03-31	1645727	1	-52	4	0	2649	4	56.39	64.87	0.0607634	0.243054	2	86.9277	31743.7	7039.64	43.9	0.49	0.772	9204	5.59267	2	50.1	2.13	2	4	43	6
Recife	14	2020-03-30	1645727	53	3	4	0	2649	4	56.39	64.87	3.22046	0.243054	2	86.9277	31743.7	7039.64	43.9	0.49	0.772	9204	5.59267	2	50.8	2.13	2	0.0754717	43	6
Recife	14	2020-03-29	1645727	50	4	4	0	2649	4	56.39	64.87	3.03817	0.243054	2	86.9277	31743.7	7039.64	43.9	0.49	0.772	9204	5.59267	2	60.3	2.13	2	0.08	43	6
Recife	13	2020-03-28	1645727	46	46	4	4	2649	4	56.39	64.87	2.79512	0.243054	2	86.9277	31743.7	7039.64	43.9	0.49	0.772	9204	5.59267	2	54.1	2.13	2	0.0869565	43	6
Salvador	20	2020-05-16	2872347	5267	648	185	18	1963	3	36.39	47.53	183.369	6.44073	1	76.5622	21231.5	3859.44	28.6	0.49	0.759	8852	3.0818	1	43.3	1.4	1	0.0351244	49	12
Salvador	20	2020-05-15	2872347	4619	0	167	0	1963	3	36.39	47.53	160.809	5.81406	1	76.5622	21231.5	3859.44	28.6	0.49	0.759	8852	3.0818	1	40.4	1.4	1	0.036155	49	12
Salvador	20	2020-05-14	2872347	4619	270	167	19	1963	3	36.39	47.53	160.809	5.81406	1	76.5622	21231.5	3859.44	28.6	0.49	0.759	8852	3.0818	1	42	1.4	1	0.036155	49	12
Salvador	20	2020-05-13	2872347	4349	242	148	3	1963	3	36.39	47.53	151.409	5.15258	1	76.5622	21231.5	3859.44	28.6	0.49	0.759	8852	3.0818	1	43.4	1.4	1	0.0340308	49	12
Salvador	20	2020-05-12	2872347	4107	223	145	7	1963	3	36.39	47.53	142.984	5.04814	1	76.5622	21231.5	3859.44	28.6	0.49	0.759	8852	3.0818	1	42.9	1.4	1	0.0353056	49	12
Salvador	20	2020-05-11	2872347	3884	214	138	10	1963	3	36.39	47.53	135.22	4.80443	1	76.5622	21231.5	3859.44	28.6	0.49	0.759	8852	3.0818	1	42.6	1.4	1	0.0355304	49	12
Salvador	20	2020-05-10	2872347	3670	328	128	1	1963	3	36.39	47.53	127.77	4.45629	1	76.5622	21231.5	3859.44	28.6	0.49	0.759	8852	3.0818	1	47.6	1.4	1	0.0348774	49	12
Salvador	19	2020-05-09	2872347	3342	213	127	9	1963	3	36.39	47.53	116.351	4.42147	1	76.5622	21231.5	3859.44	28.6	0.49	0.759	8852	3.0818	1	42.4	1.4	1	0.0380012	49	12
Salvador	19	2020-05-08	2872347	3129	252	118	17	1963	3	36.39	47.53	108.935	4.10814	1	76.5622	21231.5	3859.44	28.6	0.49	0.759	8852	3.0818	1	38.6	1.4	1	0.0377117	49	12
Salvador	19	2020-05-07	2872347	2877	131	101	3	1963	3	36.39	47.53	100.162	3.51629	1	76.5622	21231.5	3859.44	28.6	0.49	0.759	8852	3.0818	1	41.7	1.4	1	0.035106	49	12
Salvador	19	2020-05-06	2872347	2746	147	98	3	1963	3	36.39	47.53	95.6013	3.41184	1	76.5622	21231.5	3859.44	28.6	0.49	0.759	8852	3.0818	1	41.7	1.4	1	0.0356883	49	12
Salvador	19	2020-05-05	2872347	2599	229	95	4	1963	3	36.39	47.53	90.4835	3.3074	1	76.5622	21231.5	3859.44	28.6	0.49	0.759	8852	3.0818	1	40.8	1.4	1	0.0365525	49	12
Salvador	19	2020-05-04	2872347	2370	123	91	11	1963	3	36.39	47.53	82.5109	3.16814	1	76.5622	21231.5	3859.44	28.6	0.49	0.759	8852	3.0818	1	41.6	1.4	1	0.0383966	49	12
Salvador	19	2020-05-03	2872347	2247	147	80	2	1963	3	36.39	47.53	78.2287	2.78518	1	76.5622	21231.5	3859.44	28.6	0.49	0.759	8852	3.0818	1	46.3	1.4	1	0.035603	49	12
Salvador	18	2020-05-02	2872347	2100	105	78	2	1963	3	36.39	47.53	73.1109	2.71555	1	76.5622	21231.5	3859.44	28.6	0.49	0.759	8852	3.0818	1	39.8	1.4	1	0.0371429	49	12
Salvador	18	2020-05-01	2872347	1995	211	76	9	1963	3	36.39	47.53	69.4554	2.64592	1	76.5622	21231.5	3859.44	28.6	0.49	0.759	8852	3.0818	1	46.1	1.4	1	0.0380952	49	12
Salvador	18	2020-04-30	2872347	1784	145	67	5	1963	3	36.39	47.53	62.1095	2.33259	1	76.5622	21231.5	3859.44	28.6	0.49	0.759	8852	3.0818	1	39.6	1.4	1	0.0375561	49	12
Salvador	18	2020-04-29	2872347	1639	61	62	6	1963	3	36.39	47.53	57.0614	2.15851	1	76.5622	21231.5	3859.44	28.6	0.49	0.759	8852	3.0818	1	40.8	1.4	1	0.0378279	49	12
Salvador	18	2020-04-28	2872347	1578	148	56	8	1963	3	36.39	47.53	54.9377	1.94963	1	76.5622	21231.5	3859.44	28.6	0.49	0.759	8852	3.0818	1	41.6	1.4	1	0.035488	49	12
Salvador	18	2020-04-27	2872347	1430	73	48	9	1963	3	36.39	47.53	49.7851	1.67111	1	76.5622	21231.5	3859.44	28.6	0.49	0.759	8852	3.0818	1	43.4	1.4	1	0.0335664	49	12
Salvador	18	2020-04-26	2872347	1357	54	39	1	1963	3	36.39	47.53	47.2436	1.35777	1	76.5622	21231.5	3859.44	28.6	0.49	0.759	8852	3.0818	1	51.6	1.4	1	0.0287399	49	12
Salvador	17	2020-04-25	2872347	1303	85	38	1	1963	3	36.39	47.53	45.3636	1.32296	1	76.5622	21231.5	3859.44	28.6	0.49	0.759	8852	3.0818	1	43.2	1.4	1	0.0291635	49	12
Salvador	17	2020-04-24	2872347	1218	87	37	3	1963	3	36.39	47.53	42.4043	1.28815	1	76.5622	21231.5	3859.44	28.6	0.49	0.759	8852	3.0818	1	40.6	1.4	1	0.0303777	49	12
Salvador	17	2020-04-23	2872347	1131	97	34	6	1963	3	36.39	47.53	39.3755	1.1837	1	76.5622	21231.5	3859.44	28.6	0.49	0.759	8852	3.0818	1	43.8	1.4	1	0.0300619	49	12
Salvador	17	2020-04-22	2872347	1034	112	28	4	1963	3	36.39	47.53	35.9984	0.974813	1	76.5622	21231.5	3859.44	28.6	0.49	0.759	8852	3.0818	1	42	1.4	1	0.0270793	49	12
Salvador	17	2020-04-21	2872347	922	101	24	1	1963	3	36.39	47.53	32.0992	0.835554	1	76.5622	21231.5	3859.44	28.6	0.49	0.759	8852	3.0818	1	52.4	1.4	1	0.0260304	49	12
Salvador	17	2020-04-20	2872347	821	59	23	1	1963	3	36.39	47.53	28.5829	0.800739	1	76.5622	21231.5	3859.44	28.6	0.49	0.759	8852	3.0818	1	44.1	1.4	1	0.0280146	49	12
Salvador	17	2020-04-19	2872347	762	3	22	3	1963	3	36.39	47.53	26.5288	0.765924	1	76.5622	21231.5	3859.44	28.6	0.49	0.759	8852	3.0818	1	53.1	1.4	1	0.0288714	49	12
Salvador	16	2020-04-18	2872347	759	117	19	1	1963	3	36.39	47.53	26.4244	0.66148	1	76.5622	21231.5	3859.44	28.6	0.49	0.759	8852	3.0818	1	43.7	1.4	1	0.0250329	49	12
Salvador	16	2020-04-17	2872347	642	73	18	0	1963	3	36.39	47.53	22.3511	0.626665	1	76.5622	21231.5	3859.44	28.6	0.49	0.759	8852	3.0818	1	40.1	1.4	1	0.0280374	49	12
Salvador	16	2020-04-16	2872347	569	50	18	18	1963	3	36.39	47.53	19.8096	0.626665	1	76.5622	21231.5	3859.44	28.6	0.49	0.759	8852	3.0818	1	40	1.4	1	0.0316344	49	12
Salvador	16	2020-04-15	2872347	519	94	0	-13	1963	3	36.39	47.53	18.0688	0	1	76.5622	21231.5	3859.44	28.6	0.49	0.759	8852	3.0818	1	43.9	1.4	1	0	49	12
Salvador	16	2020-04-14	2872347	425	37	13	2	1963	3	36.39	47.53	14.7963	0.452592	1	76.5622	21231.5	3859.44	28.6	0.49	0.759	8852	3.0818	1	43.4	1.4	1	0.0305882	49	12
Salvador	16	2020-04-13	2872347	388	26	11	0	1963	3	36.39	47.53	13.5081	0.382962	1	76.5622	21231.5	3859.44	28.6	0.49	0.759	8852	3.0818	1	45.7	1.4	1	0.0283505	49	12
Salvador	16	2020-04-12	2872347	362	9	11	0	1963	3	36.39	47.53	12.6029	0.382962	1	76.5622	21231.5	3859.44	28.6	0.49	0.759	8852	3.0818	1	53.1	1.4	1	0.0303867	49	12
Salvador	15	2020-04-11	2872347	353	12	11	0	1963	3	36.39	47.53	12.2896	0.382962	1	76.5622	21231.5	3859.44	28.6	0.49	0.759	8852	3.0818	1	46.4	1.4	1	0.0311615	49	12
Salvador	15	2020-04-10	2872347	341	29	11	0	1963	3	36.39	47.53	11.8718	0.382962	1	76.5622	21231.5	3859.44	28.6	0.49	0.759	8852	3.0818	1	50.6	1.4	1	0.0322581	49	12
Salvador	15	2020-04-09	2872347	312	22	11	0	1963	3	36.39	47.53	10.8622	0.382962	1	76.5622	21231.5	3859.44	28.6	0.49	0.759	8852	3.0818	1	41.5	1.4	1	0.0352564	49	12
Salvador	15	2020-04-08	2872347	290	22	11	1	1963	3	36.39	47.53	10.0963	0.382962	1	76.5622	21231.5	3859.44	28.6	0.49	0.759	8852	3.0818	1	41.6	1.4	1	0.037931	49	12
Salvador	15	2020-04-07	2872347	268	11	10	2	1963	3	36.39	47.53	9.33035	0.348147	1	76.5622	21231.5	3859.44	28.6	0.49	0.759	8852	3.0818	1	44	1.4	1	0.0373134	49	12
Salvador	15	2020-04-06	2872347	257	14	8	1	1963	3	36.39	47.53	8.94739	0.278518	1	76.5622	21231.5	3859.44	28.6	0.49	0.759	8852	3.0818	1	47.3	1.4	1	0.0311284	49	12
Salvador	15	2020-04-05	2872347	243	28	7	2	1963	3	36.39	47.53	8.45998	0.243703	1	76.5622	21231.5	3859.44	28.6	0.49	0.759	8852	3.0818	1	54.6	1.4	1	0.0288066	49	12
Salvador	14	2020-04-04	2872347	215	32	5	0	1963	3	36.39	47.53	7.48517	0.174074	1	76.5622	21231.5	3859.44	28.6	0.49	0.759	8852	3.0818	1	47.2	1.4	1	0.0232558	49	12
Salvador	14	2020-04-03	2872347	183	16	5	2	1963	3	36.39	47.53	6.3711	0.174074	1	76.5622	21231.5	3859.44	28.6	0.49	0.759	8852	3.0818	1	44.7	1.4	1	0.0273224	49	12
Salvador	14	2020-04-02	2872347	167	14	3	1	1963	3	36.39	47.53	5.81406	0.104444	1	76.5622	21231.5	3859.44	28.6	0.49	0.759	8852	3.0818	1	46.5	1.4	1	0.0179641	49	12
Salvador	14	2020-04-01	2872347	153	21	2	0	1963	3	36.39	47.53	5.32665	0.0696295	1	76.5622	21231.5	3859.44	28.6	0.49	0.759	8852	3.0818	1	44	1.4	1	0.0130719	49	12
Salvador	14	2020-03-31	2872347	132	15	2	1	1963	3	36.39	47.53	4.59555	0.0696295	1	76.5622	21231.5	3859.44	28.6	0.49	0.759	8852	3.0818	1	46.1	1.4	1	0.0151515	49	12
Salvador	14	2020-03-30	2872347	117	14	1	0	1963	3	36.39	47.53	4.07332	0.0348147	1	76.5622	21231.5	3859.44	28.6	0.49	0.759	8852	3.0818	1	46.5	1.4	1	0.00854701	49	12
Salvador	14	2020-03-29	2872347	103	21	1	1	1963	3	36.39	47.53	3.58592	0.0348147	1	76.5622	21231.5	3859.44	28.6	0.49	0.759	8852	3.0818	1	57.3	1.4	1	0.00970874	49	12
Salvador	13	2020-03-28	2872347	82	82	0	0	1963	3	36.39	47.53	2.85481	0	1	76.5622	21231.5	3859.44	28.6	0.49	0.759	8852	3.0818	1	51.7	1.4	1	0	49	12
São Luís	20	2020-05-16	1101884	5597	222	379	16	3045.3	0	37.26	45.43	507.948	34.3956	1	82.0163	27226.4	1215.69	33.4	0.49	0.768	3961	3.59475	2	48.8	2.01	2	0.0677148	34	-2
São Luís	20	2020-05-15	1101884	5375	335	363	17	3045.3	0	37.26	45.43	487.801	32.9436	1	82.0163	27226.4	1215.69	33.4	0.49	0.768	3961	3.59475	2	50.5	2.01	2	0.0675349	34	-2
São Luís	20	2020-05-14	1101884	5040	123	346	14	3045.3	0	37.26	45.43	457.398	31.4008	1	82.0163	27226.4	1215.69	33.4	0.49	0.768	3961	3.59475	2	48.5	2.01	2	0.0686508	34	-2
São Luís	20	2020-05-13	1101884	4917	137	332	8	3045.3	0	37.26	45.43	446.236	30.1302	1	82.0163	27226.4	1215.69	33.4	0.49	0.768	3961	3.59475	2	48.7	2.01	2	0.0675208	34	-2
São Luís	20	2020-05-12	1101884	4780	164	324	21	3045.3	0	37.26	45.43	433.802	29.4042	1	82.0163	27226.4	1215.69	33.4	0.49	0.768	3961	3.59475	2	48.9	2.01	2	0.0677824	34	-2
São Luís	20	2020-05-11	1101884	4616	342	303	14	3045.3	0	37.26	45.43	418.919	27.4984	1	82.0163	27226.4	1215.69	33.4	0.49	0.768	3961	3.59475	2	49.2	2.01	2	0.0656412	34	-2
São Luís	20	2020-05-10	1101884	4274	266	289	18	3045.3	0	37.26	45.43	387.881	26.2278	1	82.0163	27226.4	1215.69	33.4	0.49	0.768	3961	3.59475	2	49.7	2.01	2	0.0676182	34	-2
São Luís	19	2020-05-09	1101884	4008	263	271	16	3045.3	0	37.26	45.43	363.741	24.5942	1	82.0163	27226.4	1215.69	33.4	0.49	0.768	3961	3.59475	2	47.6	2.01	2	0.0676148	34	-2
São Luís	19	2020-05-08	1101884	3745	214	255	17	3045.3	0	37.26	45.43	339.872	23.1422	1	82.0163	27226.4	1215.69	33.4	0.49	0.768	3961	3.59475	2	46	2.01	2	0.0680908	34	-2
São Luís	19	2020-05-07	1101884	3531	163	238	11	3045.3	0	37.26	45.43	320.451	21.5994	1	82.0163	27226.4	1215.69	33.4	0.49	0.768	3961	3.59475	2	49.2	2.01	2	0.067403	34	-2
São Luís	19	2020-05-06	1101884	3368	280	227	14	3045.3	0	37.26	45.43	305.658	20.6011	1	82.0163	27226.4	1215.69	33.4	0.49	0.768	3961	3.59475	2	49.3	2.01	2	0.067399	34	-2
São Luís	19	2020-05-05	1101884	3088	125	213	16	3045.3	0	37.26	45.43	280.247	19.3305	1	82.0163	27226.4	1215.69	33.4	0.49	0.768	3961	3.59475	2	49.6	2.01	2	0.0689767	34	-2
São Luís	19	2020-05-04	1101884	2963	64	197	11	3045.3	0	37.26	45.43	268.903	17.8785	1	82.0163	27226.4	1215.69	33.4	0.49	0.768	3961	3.59475	2	44	2.01	2	0.0664867	34	-2
São Luís	19	2020-05-03	1101884	2899	91	186	8	3045.3	0	37.26	45.43	263.095	16.8802	1	82.0163	27226.4	1215.69	33.4	0.49	0.768	3961	3.59475	2	48.2	2.01	2	0.0641601	34	-2
São Luís	18	2020-05-02	1101884	2808	137	178	13	3045.3	0	37.26	45.43	254.836	16.1542	1	82.0163	27226.4	1215.69	33.4	0.49	0.768	3961	3.59475	2	42.9	2.01	2	0.0633903	34	-2
São Luís	18	2020-05-01	1101884	2671	239	165	16	3045.3	0	37.26	45.43	242.403	14.9744	1	82.0163	27226.4	1215.69	33.4	0.49	0.768	3961	3.59475	2	50	2.01	2	0.0617746	34	-2
São Luís	18	2020-04-30	1101884	2432	283	149	13	3045.3	0	37.26	45.43	220.713	13.5223	1	82.0163	27226.4	1215.69	33.4	0.49	0.768	3961	3.59475	2	42.9	2.01	2	0.0612664	34	-2
São Luís	18	2020-04-29	1101884	2149	172	136	20	3045.3	0	37.26	45.43	195.03	12.3425	1	82.0163	27226.4	1215.69	33.4	0.49	0.768	3961	3.59475	2	42.7	2.01	2	0.0632852	34	-2
São Luís	18	2020-04-28	1101884	1977	83	116	18	3045.3	0	37.26	45.43	179.42	10.5274	1	82.0163	27226.4	1215.69	33.4	0.49	0.768	3961	3.59475	2	44.1	2.01	2	0.0586748	34	-2
São Luís	18	2020-04-27	1101884	1894	140	98	11	3045.3	0	37.26	45.43	171.887	8.89386	1	82.0163	27226.4	1215.69	33.4	0.49	0.768	3961	3.59475	2	44.9	2.01	2	0.0517423	34	-2
São Luís	18	2020-04-26	1101884	1754	86	87	6	3045.3	0	37.26	45.43	159.182	7.89557	1	82.0163	27226.4	1215.69	33.4	0.49	0.768	3961	3.59475	2	51.7	2.01	2	0.0496009	34	-2
São Luís	17	2020-04-25	1101884	1668	101	81	10	3045.3	0	37.26	45.43	151.377	7.35105	1	82.0163	27226.4	1215.69	33.4	0.49	0.768	3961	3.59475	2	45.3	2.01	2	0.0485612	34	-2
São Luís	17	2020-04-24	1101884	1567	150	71	10	3045.3	0	37.26	45.43	142.211	6.44351	1	82.0163	27226.4	1215.69	33.4	0.49	0.768	3961	3.59475	2	42.5	2.01	2	0.0453095	34	-2
São Luís	17	2020-04-23	1101884	1417	117	61	10	3045.3	0	37.26	45.43	128.598	5.53597	1	82.0163	27226.4	1215.69	33.4	0.49	0.768	3961	3.59475	2	43.6	2.01	2	0.0430487	34	-2
São Luís	17	2020-04-22	1101884	1300	168	51	4	3045.3	0	37.26	45.43	117.98	4.62844	1	82.0163	27226.4	1215.69	33.4	0.49	0.768	3961	3.59475	2	43.6	2.01	2	0.0392308	34	-2
São Luís	17	2020-04-21	1101884	1132	57	47	4	3045.3	0	37.26	45.43	102.733	4.26542	1	82.0163	27226.4	1215.69	33.4	0.49	0.768	3961	3.59475	2	52.3	2.01	2	0.0415194	34	-2
São Luís	17	2020-04-20	1101884	1075	85	43	3	3045.3	0	37.26	45.43	97.5602	3.90241	1	82.0163	27226.4	1215.69	33.4	0.49	0.768	3961	3.59475	2	44.2	2.01	2	0.04	34	-2
São Luís	17	2020-04-19	1101884	990	128	40	2	3045.3	0	37.26	45.43	89.8461	3.63015	1	82.0163	27226.4	1215.69	33.4	0.49	0.768	3961	3.59475	2	51.8	2.01	2	0.040404	34	-2
São Luís	16	2020-04-18	1101884	862	198	38	-2	3045.3	0	37.26	45.43	78.2297	3.44864	1	82.0163	27226.4	1215.69	33.4	0.49	0.768	3961	3.59475	2	44.1	2.01	2	0.0440835	34	-2
São Luís	16	2020-04-17	1101884	664	82	40	3	3045.3	0	37.26	45.43	60.2604	3.63015	1	82.0163	27226.4	1215.69	33.4	0.49	0.768	3961	3.59475	2	42.3	2.01	2	0.060241	34	-2
São Luís	16	2020-04-16	1101884	582	49	37	3	3045.3	0	37.26	45.43	52.8186	3.35789	1	82.0163	27226.4	1215.69	33.4	0.49	0.768	3961	3.59475	2	41.7	2.01	2	0.0635739	34	-2
São Luís	16	2020-04-15	1101884	533	141	34	2	3045.3	0	37.26	45.43	48.3717	3.08562	1	82.0163	27226.4	1215.69	33.4	0.49	0.768	3961	3.59475	2	43.9	2.01	2	0.0637899	34	-2
São Luís	16	2020-04-14	1101884	392	23	32	5	3045.3	0	37.26	45.43	35.5754	2.90412	1	82.0163	27226.4	1215.69	33.4	0.49	0.768	3961	3.59475	2	45.4	2.01	2	0.0816327	34	-2
São Luís	16	2020-04-13	1101884	369	36	27	3	3045.3	0	37.26	45.43	33.4881	2.45035	1	82.0163	27226.4	1215.69	33.4	0.49	0.768	3961	3.59475	2	44.8	2.01	2	0.0731707	34	-2
São Luís	16	2020-04-12	1101884	333	45	24	3	3045.3	0	37.26	45.43	30.221	2.17809	1	82.0163	27226.4	1215.69	33.4	0.49	0.768	3961	3.59475	2	51.6	2.01	2	0.0720721	34	-2
São Luís	15	2020-04-11	1101884	288	41	21	5	3045.3	0	37.26	45.43	26.1371	1.90583	1	82.0163	27226.4	1215.69	33.4	0.49	0.768	3961	3.59475	2	45	2.01	2	0.0729167	34	-2
São Luís	15	2020-04-10	1101884	247	19	16	4	3045.3	0	37.26	45.43	22.4162	1.45206	1	82.0163	27226.4	1215.69	33.4	0.49	0.768	3961	3.59475	2	53	2.01	2	0.0647773	34	-2
São Luís	15	2020-04-09	1101884	228	25	12	1	3045.3	0	37.26	45.43	20.6918	1.08904	1	82.0163	27226.4	1215.69	33.4	0.49	0.768	3961	3.59475	2	42.6	2.01	2	0.0526316	34	-2
São Luís	15	2020-04-08	1101884	203	51	11	7	3045.3	0	37.26	45.43	18.423	0.99829	1	82.0163	27226.4	1215.69	33.4	0.49	0.768	3961	3.59475	2	43.3	2.01	2	0.0541872	34	-2
São Luís	15	2020-04-07	1101884	152	31	4	2	3045.3	0	37.26	45.43	13.7946	0.363015	1	82.0163	27226.4	1215.69	33.4	0.49	0.768	3961	3.59475	2	43.2	2.01	2	0.0263158	34	-2
São Luís	15	2020-04-06	1101884	121	35	2	0	3045.3	0	37.26	45.43	10.9812	0.181507	1	82.0163	27226.4	1215.69	33.4	0.49	0.768	3961	3.59475	2	44.9	2.01	2	0.0165289	34	-2
São Luís	15	2020-04-05	1101884	86	4	2	1	3045.3	0	37.26	45.43	7.80481	0.181507	1	82.0163	27226.4	1215.69	33.4	0.49	0.768	3961	3.59475	2	52.2	2.01	2	0.0232558	34	-2
São Luís	14	2020-04-04	1101884	82	4	1	0	3045.3	0	37.26	45.43	7.4418	0.0907537	1	82.0163	27226.4	1215.69	33.4	0.49	0.768	3961	3.59475	2	46.5	2.01	2	0.0121951	34	-2
São Luís	14	2020-04-03	1101884	78	10	1	0	3045.3	0	37.26	45.43	7.07879	0.0907537	1	82.0163	27226.4	1215.69	33.4	0.49	0.768	3961	3.59475	2	44.4	2.01	2	0.0128205	34	-2
São Luís	14	2020-04-02	1101884	68	16	1	0	3045.3	0	37.26	45.43	6.17125	0.0907537	1	82.0163	27226.4	1215.69	33.4	0.49	0.768	3961	3.59475	2	45.6	2.01	2	0.0147059	34	-2
São Luís	14	2020-04-01	1101884	52	23	1	0	3045.3	0	37.26	45.43	4.71919	0.0907537	1	82.0163	27226.4	1215.69	33.4	0.49	0.768	3961	3.59475	2	43.3	2.01	2	0.0192308	34	-2
São Luís	14	2020-03-31	1101884	29	7	1	0	3045.3	0	37.26	45.43	2.63186	0.0907537	1	82.0163	27226.4	1215.69	33.4	0.49	0.768	3961	3.59475	2	46.2	2.01	2	0.0344828	34	-2
São Luís	14	2020-03-30	1101884	22	7	1	1	3045.3	0	37.26	45.43	1.99658	0.0907537	1	82.0163	27226.4	1215.69	33.4	0.49	0.768	3961	3.59475	2	46.3	2.01	2	0.0454545	34	-2
São Luís	14	2020-03-29	1101884	15	2	0	0	3045.3	0	37.26	45.43	1.3613	0	1	82.0163	27226.4	1215.69	33.4	0.49	0.768	3961	3.59475	2	54	2.01	2	0	34	-2
São Luís	13	2020-03-28	1101884	13	13	0	0	3045.3	0	37.26	45.43	1.1798	0	1	82.0163	27226.4	1215.69	33.4	0.49	0.768	3961	3.59475	2	49	2.01	2	0	34	-2
Teresina	20	2020-05-16	864845	1146	57	29	3	2659.3	1	100	100	132.509	3.3532	3	100	22481.7	584.94	35.9	0.5	0.751	3365	3.89087	2	47.3	3.2	2	0.0253054	43	3
Teresina	20	2020-05-15	864845	1089	56	26	0	2659.3	1	100	100	125.919	3.00632	3	100	22481.7	584.94	35.9	0.5	0.751	3365	3.89087	2	49.4	3.2	2	0.0238751	43	3
Teresina	20	2020-05-14	864845	1033	96	26	0	2659.3	1	100	100	119.443	3.00632	3	100	22481.7	584.94	35.9	0.5	0.751	3365	3.89087	2	43.6	3.2	2	0.0251694	43	3
Teresina	20	2020-05-13	864845	937	90	26	3	2659.3	1	100	100	108.343	3.00632	3	100	22481.7	584.94	35.9	0.5	0.751	3365	3.89087	2	45	3.2	2	0.0277481	43	3
Teresina	20	2020-05-12	864845	847	61	23	1	2659.3	1	100	100	97.9366	2.65944	3	100	22481.7	584.94	35.9	0.5	0.751	3365	3.89087	2	45.2	3.2	2	0.0271547	43	3
Teresina	20	2020-05-11	864845	786	31	22	0	2659.3	1	100	100	90.8833	2.54381	3	100	22481.7	584.94	35.9	0.5	0.751	3365	3.89087	2	44.1	3.2	2	0.0279898	43	3
Teresina	20	2020-05-10	864845	755	22	22	3	2659.3	1	100	100	87.2989	2.54381	3	100	22481.7	584.94	35.9	0.5	0.751	3365	3.89087	2	44.5	3.2	2	0.0291391	43	3
Teresina	19	2020-05-09	864845	733	36	19	1	2659.3	1	100	100	84.7551	2.19693	3	100	22481.7	584.94	35.9	0.5	0.751	3365	3.89087	2	42.3	3.2	2	0.0259209	43	3
Teresina	19	2020-05-08	864845	697	44	18	1	2659.3	1	100	100	80.5925	2.0813	3	100	22481.7	584.94	35.9	0.5	0.751	3365	3.89087	2	40.9	3.2	2	0.025825	43	3
Teresina	19	2020-05-07	864845	653	73	17	3	2659.3	1	100	100	75.5049	1.96567	3	100	22481.7	584.94	35.9	0.5	0.751	3365	3.89087	2	44.6	3.2	2	0.0260337	43	3
Teresina	19	2020-05-06	864845	580	40	14	0	2659.3	1	100	100	67.064	1.61879	3	100	22481.7	584.94	35.9	0.5	0.751	3365	3.89087	2	44.2	3.2	2	0.0241379	43	3
Teresina	19	2020-05-05	864845	540	55	14	0	2659.3	1	100	100	62.4389	1.61879	3	100	22481.7	584.94	35.9	0.5	0.751	3365	3.89087	2	43.3	3.2	2	0.0259259	43	3
Teresina	19	2020-05-04	864845	485	27	14	0	2659.3	1	100	100	56.0794	1.61879	3	100	22481.7	584.94	35.9	0.5	0.751	3365	3.89087	2	43.4	3.2	2	0.028866	43	3
Teresina	19	2020-05-03	864845	458	38	14	1	2659.3	1	100	100	52.9575	1.61879	3	100	22481.7	584.94	35.9	0.5	0.751	3365	3.89087	2	46.4	3.2	2	0.0305677	43	3
Teresina	18	2020-05-02	864845	420	37	13	2	2659.3	1	100	100	48.5636	1.50316	3	100	22481.7	584.94	35.9	0.5	0.751	3365	3.89087	2	40.8	3.2	2	0.0309524	43	3
Teresina	18	2020-05-01	864845	383	62	11	0	2659.3	1	100	100	44.2854	1.2719	3	100	22481.7	584.94	35.9	0.5	0.751	3365	3.89087	2	46.2	3.2	2	0.0287206	43	3
Teresina	18	2020-04-30	864845	321	37	11	0	2659.3	1	100	100	37.1165	1.2719	3	100	22481.7	584.94	35.9	0.5	0.751	3365	3.89087	2	42.2	3.2	2	0.0342679	43	3
Teresina	18	2020-04-29	864845	284	7	11	2	2659.3	1	100	100	32.8383	1.2719	3	100	22481.7	584.94	35.9	0.5	0.751	3365	3.89087	2	41.9	3.2	2	0.0387324	43	3
Teresina	18	2020-04-28	864845	277	40	9	1	2659.3	1	100	100	32.0289	1.04065	3	100	22481.7	584.94	35.9	0.5	0.751	3365	3.89087	2	43.4	3.2	2	0.032491	43	3
Teresina	18	2020-04-27	864845	237	14	8	0	2659.3	1	100	100	27.4038	0.925021	3	100	22481.7	584.94	35.9	0.5	0.751	3365	3.89087	2	44.3	3.2	2	0.0337553	43	3
Teresina	18	2020-04-26	864845	223	19	8	0	2659.3	1	100	100	25.785	0.925021	3	100	22481.7	584.94	35.9	0.5	0.751	3365	3.89087	2	48.7	3.2	2	0.0358744	43	3
Teresina	17	2020-04-25	864845	204	25	8	1	2659.3	1	100	100	23.588	0.925021	3	100	22481.7	584.94	35.9	0.5	0.751	3365	3.89087	2	43.5	3.2	2	0.0392157	43	3
Teresina	17	2020-04-24	864845	179	23	7	0	2659.3	1	100	100	20.6974	0.809394	3	100	22481.7	584.94	35.9	0.5	0.751	3365	3.89087	2	41.1	3.2	2	0.0391061	43	3
Teresina	17	2020-04-23	864845	156	6	7	0	2659.3	1	100	100	18.0379	0.809394	3	100	22481.7	584.94	35.9	0.5	0.751	3365	3.89087	2	41.9	3.2	2	0.0448718	43	3
Teresina	17	2020-04-22	864845	150	14	7	0	2659.3	1	100	100	17.3441	0.809394	3	100	22481.7	584.94	35.9	0.5	0.751	3365	3.89087	2	42.9	3.2	2	0.0466667	43	3
Teresina	17	2020-04-21	864845	136	14	7	2	2659.3	1	100	100	15.7254	0.809394	3	100	22481.7	584.94	35.9	0.5	0.751	3365	3.89087	2	51.8	3.2	2	0.0514706	43	3
Teresina	17	2020-04-20	864845	122	10	5	0	2659.3	1	100	100	14.1066	0.578138	3	100	22481.7	584.94	35.9	0.5	0.751	3365	3.89087	2	44.2	3.2	2	0.0409836	43	3
Teresina	17	2020-04-19	864845	112	18	5	0	2659.3	1	100	100	12.9503	0.578138	3	100	22481.7	584.94	35.9	0.5	0.751	3365	3.89087	2	51	3.2	2	0.0446429	43	3
Teresina	16	2020-04-18	864845	94	8	5	0	2659.3	1	100	100	10.869	0.578138	3	100	22481.7	584.94	35.9	0.5	0.751	3365	3.89087	2	43.1	3.2	2	0.0531915	43	3
Teresina	16	2020-04-17	864845	86	9	5	0	2659.3	1	100	100	9.94398	0.578138	3	100	22481.7	584.94	35.9	0.5	0.751	3365	3.89087	2	43.3	3.2	2	0.0581395	43	3
Teresina	16	2020-04-16	864845	77	14	5	0	2659.3	1	100	100	8.90333	0.578138	3	100	22481.7	584.94	35.9	0.5	0.751	3365	3.89087	2	41.6	3.2	2	0.0649351	43	3
Teresina	16	2020-04-15	864845	63	16	5	0	2659.3	1	100	100	7.28454	0.578138	3	100	22481.7	584.94	35.9	0.5	0.751	3365	3.89087	2	45.3	3.2	2	0.0793651	43	3
Teresina	16	2020-04-14	864845	47	6	5	0	2659.3	1	100	100	5.4345	0.578138	3	100	22481.7	584.94	35.9	0.5	0.751	3365	3.89087	2	44.9	3.2	2	0.106383	43	3
Teresina	16	2020-04-13	864845	41	5	5	0	2659.3	1	100	100	4.74073	0.578138	3	100	22481.7	584.94	35.9	0.5	0.751	3365	3.89087	2	45.8	3.2	2	0.121951	43	3
Teresina	16	2020-04-12	864845	36	3	5	0	2659.3	1	100	100	4.1626	0.578138	3	100	22481.7	584.94	35.9	0.5	0.751	3365	3.89087	2	51.8	3.2	2	0.138889	43	3
Teresina	15	2020-04-11	864845	33	1	5	0	2659.3	1	100	100	3.81571	0.578138	3	100	22481.7	584.94	35.9	0.5	0.751	3365	3.89087	2	46.4	3.2	2	0.151515	43	3
Teresina	15	2020-04-10	864845	32	1	5	1	2659.3	1	100	100	3.70008	0.578138	3	100	22481.7	584.94	35.9	0.5	0.751	3365	3.89087	2	55.4	3.2	2	0.15625	43	3
Teresina	15	2020-04-09	864845	31	7	4	1	2659.3	1	100	100	3.58446	0.462511	3	100	22481.7	584.94	35.9	0.5	0.751	3365	3.89087	2	44.5	3.2	2	0.129032	43	3
Teresina	15	2020-04-08	864845	24	0	3	1	2659.3	1	100	100	2.77506	0.346883	3	100	22481.7	584.94	35.9	0.5	0.751	3365	3.89087	2	43.1	3.2	2	0.125	43	3
Teresina	15	2020-04-07	864845	24	4	2	0	2659.3	1	100	100	2.77506	0.231255	3	100	22481.7	584.94	35.9	0.5	0.751	3365	3.89087	2	45.5	3.2	2	0.0833333	43	3
Teresina	15	2020-04-06	864845	20	0	2	0	2659.3	1	100	100	2.31255	0.231255	3	100	22481.7	584.94	35.9	0.5	0.751	3365	3.89087	2	46.9	3.2	2	0.1	43	3
Teresina	15	2020-04-05	864845	20	1	2	0	2659.3	1	100	100	2.31255	0.231255	3	100	22481.7	584.94	35.9	0.5	0.751	3365	3.89087	2	54	3.2	2	0.1	43	3
Teresina	14	2020-04-04	864845	19	1	2	0	2659.3	1	100	100	2.19693	0.231255	3	100	22481.7	584.94	35.9	0.5	0.751	3365	3.89087	2	48.1	3.2	2	0.105263	43	3
Teresina	14	2020-04-03	864845	18	1	2	0	2659.3	1	100	100	2.0813	0.231255	3	100	22481.7	584.94	35.9	0.5	0.751	3365	3.89087	2	46.8	3.2	2	0.111111	43	3
Teresina	14	2020-04-02	864845	17	1	2	0	2659.3	1	100	100	1.96567	0.231255	3	100	22481.7	584.94	35.9	0.5	0.751	3365	3.89087	2	48.2	3.2	2	0.117647	43	3
Teresina	14	2020-04-01	864845	16	0	2	0	2659.3	1	100	100	1.85004	0.231255	3	100	22481.7	584.94	35.9	0.5	0.751	3365	3.89087	2	45.8	3.2	2	0.125	43	3
Teresina	14	2020-03-31	864845	16	2	2	0	2659.3	1	100	100	1.85004	0.231255	3	100	22481.7	584.94	35.9	0.5	0.751	3365	3.89087	2	48.1	3.2	2	0.125	43	3
Teresina	14	2020-03-30	864845	14	2	2	2	2659.3	1	100	100	1.61879	0.231255	3	100	22481.7	584.94	35.9	0.5	0.751	3365	3.89087	2	49.2	3.2	2	0.142857	43	3
Teresina	14	2020-03-29	864845	12	3	0	0	2659.3	1	100	100	1.38753	0	3	100	22481.7	584.94	35.9	0.5	0.751	3365	3.89087	2	56.1	3.2	2	0	43	3
Teresina	13	2020-03-28	864845	9	9	0	0	2659.3	1	100	100	1.04065	0	3	100	22481.7	584.94	35.9	0.5	0.751	3365	3.89087	2	52.3	3.2	2	0	43	3
